# Supplementary material for: Understanding COVID-19 vaccination behaviors and intentions in Ghana: A Behavioral Insights (BI) study
Source: PLoS One. 2024 Feb 9;19(2):e0292532. doi: 10.1371/journal.pone.0292532 (PMC10857727; doi:10.1371/journal.pone.0292532)
Supplement: S1 Table — (XLSX) [file pone.0292532.s001.xlsx]

## Sheet: RAW DATA
Contact Language	Call Date	Call Start Time	Duration	Intro (Message)	Consent (Multiple Choice Question)	Age (Multiple Choice Question)	Gender (Multiple Choice Question)	QA1 - Have you ever received a vaccine as a child or an adult? (Multiple Choice Question)	QA2 - Have you personally received one or more doses of the COVID-19 vaccine? (Multiple Choice Question)	QBintro (Message)	QB1Pilot - Do you plan to get the COVID-19 vaccine when it becomes available to you? (Multiple Choice Question)	QB1 - How likely are you to consider getting vaccinated once the COVID-19 vaccine becomes available? (Multiple Choice Question)	QB2 - When the COVID-19 vaccine becomes available, how likely are you to get vaccinated? (Multiple Choice Question)	QB2feedback1 (Message)	QB2feedback2 (Message)	QB2feedback3 (Message)	QB2feedback4 (Message)	QB2feedback5 (Message)	QB3 - How likely are you to get vaccinated as soon as the COVID-19 vaccine becomes available? (Multiple Choice Question)	QB4 - How likely are you to get your child under 15 years old vaccinated once the COVID-19 vaccine becomes available? (Multiple Choice Question)	QC1A - If you do not get the vaccine, how likely do you think it is that you will catch COVID-19? (Multiple Choice Question)	QC1Afeedback1 (Message)	QC1Afeedback2 (Message)	QC1Afeedback3 (Message)	QC1Afeedback4 (Message)	QC1Afeedback5 (Message)	QC1B - If you contracted COVID-19, how likely do you think it is that you would be admitted to a hospital? (Multiple Choice Question)	QC2A - How safe do you think the COVID-19 vaccine is? (Multiple Choice Question)	QC2B - How effective do you think the vaccine is in preventing you from getting COVID-19? (Multiple Choice Question)	QC3Ayes - How easy was it for you to get the vaccine? (Multiple Choice Question)	QC3Ano - How easy will it be for you to get the vaccine? (Multiple Choice Question)	QC3Byes - How clear do you think the process for getting vaccinated was? (Multiple Choice Question)	QC3Bno - How clear do you think the process for getting vaccinated will be? (Multiple Choice Question)	Enco1 (Message)	QD5A - What is your family’s attitude toward the COVID-19 vaccine? (Multiple Choice Question)	QDintro (Message)	QD5Afeedback1 (Message)	QD5Afeedback2 (Message)	QD5Afeedback3 (Message)	QD5Afeedback4 (Message)	QD5Afeedback5 (Message)	QD5B - What is your attitude toward the COVID-19 vaccine generally? (Multiple Choice Question)	QD5C - What are people in your community’s attitudes toward the COVID-19 vaccine? (Multiple Choice Question)	QD5D - What are your religious leaders’ attitudes toward the COVID-19 vaccine? (Multiple Choice Question)	QD5E - What are healthcare providers’ attitudes toward the COVID-19 vaccine? (Multiple Choice Question)	QD6A - How important does your family think it is for you to get the vaccine? (Multiple Choice Question)	QD6B - How important do you think it is to get the vaccine? (Multiple Choice Question)	QD6C - How important does your community think it is for you to get the vaccine? (Multiple Choice Question)	QD6D - How important do your religious leaders think it is for you to get the vaccine? (Multiple Choice Question)
English	2022-01-03	23:10:14	1141.48	100% (Voice)	Will Participate	between 18 and 35	Male	No	No	100% (Voice)	Yes	extremely likely	extremely likely					100% (Voice)	extremely likely	extremely likely	extremely likely					100% (Voice)	extremely likely	extremely unsafe	somewhat effective		easy		clear	100% (Voice)	very positive	100% (Voice)					100% (Voice)	very positive	very positive	very positive	very positive	extremely important	extremely important	extremely important	extremely important
English	2022-01-03	22:51:57	1083.46	100% (Voice)	Will Participate	between 18 and 35	Male	Yes	No	100% (Voice)	Yes	likely	extremely likely					100% (Voice)	extremely likely	extremely likely	extremely likely					100% (Voice)	extremely likely	extremely unsafe	extremely uneffective		very easy		very clear	100% (Voice)	very positive	100% (Voice)					100% (Voice)	very positive	very positive	very positive	very positive	extremely important	extremely important	extremely important	extremely important
Dagbani	2022-01-03	23:19:54	984	100% (Voice)	Will Participate	between 18 and 35	Male	Yes	Yes											extremely likely	extremely likely					100% (Voice)	extremely likely	somewhat safe	somewhat effective	very easy		very clear		100% (Voice)	very positive	100% (Voice)					100% (Voice)	very positive	very positive	very positive	very positive	extremely important	extremely important	extremely important	extremely important
Dagbani	2022-01-03	22:25:24	33.32	37.931% (Voice)
Dagbani	2022-01-03	20:35:19	118.18	100% (Voice)
Dagbani	2022-01-05	08:52:42	147.38	100% (Voice)	Will Not Participate
Dagbani	2022-01-05	07:40:07	4348.68	100% (Voice)	Will Participate	below 18
Dagbani	2022-01-05	07:25:46	736.28	100% (Voice)	Will Participate	below 18
Dagbani	2022-01-05	07:25:46	736.28	100% (Voice)
English	2022-01-05	06:17:40	1005.48	100% (Voice)	Will Participate	between 18 and 35	Male	Yes	Yes											likely	likely				100% (Voice)		likely	extremely unsafe	extremely effective	difficult		clear		100% (Voice)	somewhat positive	100% (Voice)				100% (Voice)		very positive	very positive	somewhat positive	very positive	extremely important	extremely important	moderately important	moderately important
English	2022-01-04	20:56:19	736.18	100% (Voice)	Will Participate	below 18
English	2022-01-04	20:51:37	251.48	100% (Voice)	Will Participate	below 18
English	2022-01-04	20:44:39	315.08	100% (Voice)	Will Participate	below 18
Dagbani	2022-01-04	17:07:14	506.38	100% (Voice)	Will Participate	between 18 and 35	Male	Yes	Yes											unlikely	extremely unlikely	100% (Voice)					extremely unlikely	extremely unsafe	extremely uneffective	very difficult		very unclear		100% (Voice)	very negative	100% (Voice)	100% (Voice)					very negative	somewhat negative	very negative	very negative	not important	not important	low importance	not important
Twi	2022-01-03	17:01:12	1030.76	100% (Voice)	Will Participate	between 18 and 35	Male	Yes	Yes											extremely likely	likely				100% (Voice)		extremely likely	somewhat safe	extremely effective	easy		very clear		100% (Voice)	somewhat positive	100% (Voice)				100% (Voice)		very positive	very positive	somewhat positive	very positive	extremely important	moderately important	moderately important	extremely important
Twi	2022-01-03	16:59:10	114.1	100% (Voice)	Will Participate	below 18
Twi	2022-01-03	16:50:30	491.76	100% (Voice)	Will Participate	below 18
Dagbani	2022-01-05	06:53:02	1045.78	100% (Voice)	Will Participate	between 18 and 35	Male	Yes	Yes											extremely likely	extremely likely					100% (Voice)	extremely likely	extremely safe	extremely effective	very easy		very clear		100% (Voice)	very positive	100% (Voice)					100% (Voice)	very positive	very positive	very positive	very positive	extremely important	extremely important	extremely important	extremely important
Dagbani	2022-01-05	10:50:41	776.319	100% (Voice)	Will Participate	between 18 and 35	Female	Yes	Yes											likely	extremely likely					100% (Voice)	unlikely	somewhat safe	extremely effective	very easy		very clear		100% (Voice)	very positive	100% (Voice)					100% (Voice)	very positive	very positive	very positive	very positive	extremely important	extremely important	extremely important	extremely important
Dagbani	2022-01-04	17:57:02	464.5	100% (Voice)	Will Participate	between 18 and 35	Male	Yes	Yes											extremely unlikely	unlikely		100% (Voice)				extremely unlikely	somewhat unsafe	extremely uneffective	very difficult		unclear		100% (Voice)	very negative	100% (Voice)	100% (Voice)					somewhat negative	somewhat negative	very negative	very negative	not important	not important	not important	low importance
Dagbani	2022-01-04	20:14:01	1122.04	100% (Voice)	Will Participate	between 18 and 35	Male	Yes	Yes											extremely unlikely	extremely unlikely	100% (Voice)					likely	extremely unsafe	extremely effective	easy		very clear		100% (Voice)	very positive	100% (Voice)					100% (Voice)	very negative	very positive	very positive	somewhat positive	extremely important	extremely important	extremely important	extremely important
Dagbani	2022-01-04	12:10:09	742.4	100% (Voice)	Will Participate	between 18 and 35	Male	Yes	Yes											extremely unlikely	extremely unlikely	100% (Voice)					extremely unlikely	extremely unsafe	extremely uneffective	very difficult		very unclear		100% (Voice)	very negative	100% (Voice)	100% (Voice)					very negative	very negative	very negative	very negative	low importance	low importance	low importance	not important
Dagbani	2022-01-04	11:05:52	536.66	100% (Voice)	Will Participate	between 18 and 35	Male	Yes	Yes											unlikely	extremely unlikely	100% (Voice)					extremely unlikely	extremely unsafe	extremely uneffective	very easy		very unclear		100% (Voice)	somewhat positive	100% (Voice)				100% (Voice)		somewhat positive	somewhat positive	somewhat positive	neutral	not important	moderately important	not important
Dagbani	2022-01-04	16:19:08	1195.28	100% (Voice)	Will Participate	between 18 and 35	Male	Not Sure	No	100% (Voice)	Yes	extremely likely	extremely likely					100% (Voice)	extremely likely	extremely likely	extremely likely					100% (Voice)	extremely likely	somewhat safe	somewhat effective		very easy		very clear	100% (Voice)	very positive	100% (Voice)					100% (Voice)	very positive	very positive	very positive	very positive	extremely important	extremely important	extremely important	extremely important
Dagbani	2022-01-05	07:36:27	1166.18	100% (Voice)	Will Participate	between 18 and 35	Male	No	Yes											unlikely	extremely unlikely	100% (Voice)					extremely unlikely	somewhat unsafe	extremely uneffective	difficult		very unclear		100% (Voice)	somewhat negative	100% (Voice)		100% (Voice)				very negative	very negative	very negative	somewhat negative	not important	low importance	not important	low importance
Dagbani	2022-01-05	07:33:45	137.279	100% (Voice)	Will Participate	between 18 and 35	Male
Dagbani	2022-01-05	07:17:37	84.08	90.3226% (Voice)
Dagbani	2022-01-04	23:37:21	14.28	15.0538% (Voice)
Dagbani	2022-01-04	23:36:14	58.44	62.3656% (Voice)
Dagbani	2022-01-04	23:35:55	7.2	7.52688% (Voice)
Dagbani	2022-01-04	23:35:32	7.24	7.52688% (Voice)
Dagbani	2022-01-04	23:23:01	90.24	96.7742% (Voice)
Dagbani	2022-01-04	23:16:17	115.64	100% (Voice)
Dagbani	2022-01-04	23:10:43	78	82.7957% (Voice)
Dagbani	2022-01-04	22:46:47	39.06	40.8602% (Voice)
Dagbani	2022-01-04	21:32:39	77.98	82.7957% (Voice)
Dagbani	2022-01-04	20:18:18	5.78	5.37634% (Voice)
Dagbani	2022-01-04	20:02:43	139.5	100% (Voice)	Will Participate	below 18
Dagbani	2022-01-04	19:33:11	64.1	67.7419% (Voice)
Dagbani	2022-01-04	18:22:01	66.56	70.9677% (Voice)
Dagbani	2022-01-04	17:47:21	96.44	100% (Voice)
Dagbani	2022-01-04	17:46:29	24.22	25.8065% (Voice)
Dagbani	2022-01-04	17:44:31	17.04	17.2043% (Voice)
Dagbani	2022-01-04	17:42:45	58.76	62.3656% (Voice)
Dagbani	2022-01-04	17:37:59	43.9	47.3118% (Voice)
Dagbani	2022-01-04	17:36:20	62.12	66.6667% (Voice)
Dagbani	2022-01-04	17:34:26	44.36	47.3118% (Voice)
Dagbani	2022-01-04	22:24:56	910.88	100% (Voice)	Will Participate	between 18 and 35	Male	Yes	Yes											extremely likely	extremely likely					100% (Voice)	extremely likely	extremely safe	extremely effective	very easy		very clear		100% (Voice)	very positive	100% (Voice)					100% (Voice)	very positive	very positive	very positive	very positive	extremely important	extremely important	extremely important	extremely important
Dagbani	2022-01-04	14:33:46	207.14	100% (Voice)	Will Participate	below 18
Dagbani	2022-01-05	07:52:05	841.38	100% (Voice)	Will Participate	between 18 and 35	Male	Yes	Yes											extremely unlikely	likely				100% (Voice)		likely	extremely safe	extremely uneffective	difficult		clear		100% (Voice)	somewhat positive	100% (Voice)				100% (Voice)		somewhat positive	somewhat positive	somewhat positive	very positive	extremely important	extremely important	extremely important	extremely important
Twi	2022-01-04	12:42:50	990.08	100% (Voice)	Will Participate	below 18
Ewe	2022-01-03	18:16:47	24.12	23% (Voice)
Ewe	2022-01-03	18:14:05	139.84	100% (Voice)	Will Participate
Twi	2022-01-03	20:22:01	471.56	100% (Voice)	Will Participate	between 18 and 35	Female	Yes	No	100% (Voice)	Yes	not sure	unlikely		100% (Voice)				extremely unlikely	unlikely	likely				100% (Voice)		extremely unlikely	somewhat safe
Dagbani	2022-01-03	22:39:32	847.9	100% (Voice)	Will Participate	between 18 and 35	Male	Yes	No	100% (Voice)	No	not sure	not sure			100% (Voice)			not sure	not sure	not sure			100% (Voice)			not sure	not sure	not sure		easy		not sure	100% (Voice)	neutral	100% (Voice)			100% (Voice)			neutral	somewhat positive	somewhat positive	neutral	not sure	not sure	not sure	not sure
Dagbani	2022-01-03	22:37:12	120.42	100% (Voice)	Will Participate	below 18
Dagbani	2022-01-03	22:35:02	116.34	100% (Voice)	Will Participate	below 18
Dagbani	2022-01-04	23:20:31	180.699	100% (Voice)	Will Not Participate
Dagbani	2022-01-04	23:18:01	144.76	100% (Voice)	Will Participate	below 18
Dagbani	2022-01-04	18:24:13	884.68	100% (Voice)	Will Participate	above 60	Female	No	Yes											likely	likely				100% (Voice)		likely	somewhat unsafe	somewhat effective	easy		clear		100% (Voice)	somewhat positive	100% (Voice)				100% (Voice)		somewhat positive	somewhat negative	very positive	very positive	moderately important	moderately important	moderately important	moderately important
Dagbani	2022-01-04	17:12:33	705.519	100% (Voice)	Will Participate	between 18 and 35	Male	Yes	Yes											extremely unlikely	extremely unlikely	100% (Voice)					extremely unlikely	extremely unsafe	extremely uneffective	very difficult		very unclear		100% (Voice)	very negative	100% (Voice)	100% (Voice)					very negative	very negative	very negative	very negative	not important	not important	not important	not important
Dagbani	2022-01-04	17:03:48	439	100% (Voice)	Will Participate	between 18 and 35	Male	Yes	Yes											extremely unlikely	extremely unlikely	100% (Voice)					extremely unlikely	extremely unsafe	extremely uneffective	very difficult		very unclear		100% (Voice)	very negative	100% (Voice)	100% (Voice)					very negative	very negative	very negative	very negative	not important	not important	not important	not important
Dagbani	2022-01-03	19:53:02	1277.66	100% (Voice)	Will Participate	between 36 and 60	Male	Yes	Yes											likely	extremely likely					100% (Voice)	extremely likely	extremely safe	extremely effective	very difficult		unclear		100% (Voice)	very positive	100% (Voice)					100% (Voice)	very positive	somewhat positive	very positive	very positive	extremely important	extremely important	extremely important	low importance
Dagbani	2022-01-03	19:43:16	45.66	51.7241% (Voice)
Dagbani	2022-01-03	19:39:37	32.799	37.931% (Voice)
Dagbani	2022-01-03	13:00:04	645.2	100% (Voice)	Will Participate	between 36 and 60	Male	No	No	100% (Voice)	Yes	extremely unlikely	likely				100% (Voice)		likely	likely	likely				100% (Voice)		likely	extremely safe	extremely effective		easy		clear	100% (Voice)	somewhat positive	100% (Voice)				100% (Voice)		somewhat positive	somewhat positive
English	2022-01-04	15:32:28	954.68	100% (Voice)	Will Participate	between 18 and 35	Female	Yes	Yes											extremely unlikely	extremely unlikely	100% (Voice)					extremely unlikely	extremely unsafe	extremely uneffective	very difficult		very unclear		100% (Voice)	very negative	100% (Voice)	100% (Voice)					very negative	very negative	very negative	very negative	not important	not important	not important	not important
English	2022-01-04	12:41:54	18.78	24.6753% (Voice)
English	2022-01-04	12:29:47	42.84	55.8442% (Voice)
Dagbani	2022-01-03	19:40:15	646.76	100% (Voice)	Will Participate	between 18 and 35	Male	Yes	Yes											extremely likely	extremely likely					100% (Voice)	extremely likely	somewhat safe	somewhat effective	very easy		very clear		100% (Voice)	very positive	100% (Voice)					100% (Voice)	very positive	very positive	somewhat positive	very positive	extremely important	extremely important	extremely important	extremely important
Twi	2022-01-03	14:12:36	1711.6	100% (Voice)	Will Participate	between 18 and 35	Female	Yes	Yes											extremely likely	extremely likely					100% (Voice)	extremely likely	somewhat safe	somewhat effective	very easy		clear		100% (Voice)	somewhat positive	100% (Voice)				100% (Voice)		very positive	very positive	very positive	very positive	extremely important	extremely important	moderately important	extremely important
Twi	2022-01-03	14:03:47	349.56	100% (Voice)	Will Participate	between 18 and 35	Female	Yes	Yes											extremely likely	extremely likely					100% (Voice)	extremely likely
Twi	2022-01-03	13:48:16	767.38	100% (Voice)	Will Participate	between 18 and 35	Female	Yes	Yes											extremely likely	extremely likely					100% (Voice)	extremely likely	somewhat safe	somewhat effective	very easy		very clear		100% (Voice)	very positive	100% (Voice)					100% (Voice)	very positive
Twi	2022-01-03	08:43:18		100% (Voice)	Will Participate
Twi	2022-01-03	08:53:03	2366.12	100% (Voice)	Will Participate	above 60	Female	Yes	Yes											extremely unlikely	extremely likely					100% (Voice)	extremely likely	somewhat safe	extremely effective	very easy		unclear		100% (Voice)	very positive	100% (Voice)					100% (Voice)	very positive	very positive	somewhat positive	very positive	extremely important	extremely important	extremely important	moderately important
Twi	2022-01-03	23:06:24	531.9	100% (Voice)	Will Participate	between 36 and 60	Male	Yes	Yes											extremely likely	extremely likely					100% (Voice)	likely	somewhat unsafe	extremely effective	difficult		clear		100% (Voice)	somewhat positive	100% (Voice)				100% (Voice)		somewhat positive	very positive	somewhat positive	very positive	not important	extremely important	extremely important	not important
Dagbani	2022-01-05	06:10:13	933.58	100% (Voice)	Will Participate	between 18 and 35	Female	Yes	Yes											extremely unlikely	likely				100% (Voice)		extremely likely	extremely safe	somewhat effective	easy		clear		100% (Voice)	very positive	100% (Voice)					100% (Voice)	very positive	somewhat positive	somewhat positive	very positive	extremely important	extremely important	extremely important	moderately important
Twi	2022-01-04	13:34:49	576.12	100% (Voice)	Will Participate	below 18
Ewe	2022-01-04	06:59:05	1240.84	100% (Voice)	Will Participate	between 18 and 35	Male	No	No	100% (Voice)	No	unlikely	unlikely		100% (Voice)				unlikely	unlikely	not sure			100% (Voice)			extremely unlikely	not sure	not sure		not sure		not sure	100% (Voice)	somewhat positive	100% (Voice)				100% (Voice)		somewhat positive	somewhat positive	somewhat positive	somewhat positive	not sure	not sure	not important	not sure
Twi	2022-01-03	12:21:17	558.52	100% (Voice)	Will Participate	below 18
Twi	2022-01-03	15:57:04	846.04	100% (Voice)	Will Participate	between 36 and 60	Female	Yes	No	100% (Voice)	Yes	likely	likely				100% (Voice)		extremely likely	likely	likely				100% (Voice)		likely	not sure	extremely effective		very difficult		clear	100% (Voice)	somewhat positive	100% (Voice)				100% (Voice)		very positive	somewhat positive	neutral	very positive	moderately important	moderately important	moderately important	not sure
Twi	2022-01-03	12:13:47	1157.98	100% (Voice)	Will Participate	between 18 and 35	Female	No	Yes											not sure	not sure			100% (Voice)			unlikely	extremely unsafe	extremely effective	not sure		clear		100% (Voice)	somewhat positive	100% (Voice)				100% (Voice)		somewhat positive	very positive	somewhat positive	very positive	extremely important	moderately important	not sure	moderately important
Twi	2022-01-03	12:11:39	120.26	100% (Voice)	Will Participate	between 18 and 35	Male
Dagbani	2022-01-04	22:06:10	982.6	100% (Voice)	Will Participate	between 36 and 60	Female	Yes	Yes											extremely likely	extremely likely					100% (Voice)	extremely likely	somewhat safe	somewhat effective	very easy		very clear		100% (Voice)	very positive	100% (Voice)					100% (Voice)	very positive	very positive	very positive	very positive	extremely important	extremely important	extremely important	extremely important
Dagbani	2022-01-04	21:51:15	807.18	100% (Voice)	Will Participate	between 36 and 60	Female	Yes	Yes											extremely likely	extremely likely					100% (Voice)	extremely likely	somewhat safe	somewhat effective	very easy		very clear		100% (Voice)	very positive	100% (Voice)					100% (Voice)	very positive	very positive	very positive	very positive	extremely important	extremely important	extremely important	extremely important
Dagbani	2022-01-04	09:40:29	986.04	100% (Voice)	Will Participate	between 18 and 35	Male	Yes	Yes											extremely likely	extremely likely					100% (Voice)	extremely likely	extremely unsafe	somewhat effective	very easy		very clear		100% (Voice)	very positive	100% (Voice)					100% (Voice)	very positive	very positive	very positive	very positive	extremely important	extremely important	extremely important	extremely important
Dagbani	2022-01-04	09:37:06	195.76	100% (Voice)	Will Participate	below 18
Twi	2022-01-03	23:22:11	781.12	100% (Voice)	Will Participate	between 18 and 35	Female	Yes	No	100% (Voice)	Yes	extremely unlikely	extremely unlikely	100% (Voice)					likely	extremely likely	extremely likely					100% (Voice)	likely	extremely safe	extremely effective		easy		clear	100% (Voice)	somewhat positive	100% (Voice)				100% (Voice)		very positive	somewhat positive	very positive	somewhat negative	low importance	not important	low importance	not important
Dagbani	2022-01-04	20:47:49	1022.96	100% (Voice)	Will Participate	between 18 and 35	Female	No	No	100% (Voice)	Yes	extremely likely	extremely likely					100% (Voice)	extremely likely	extremely likely	extremely likely					100% (Voice)	extremely likely	somewhat safe	somewhat effective		very easy		very clear	100% (Voice)	very positive	100% (Voice)					100% (Voice)	very positive	very positive	very positive	very positive	extremely important	extremely important	extremely important	extremely important
Twi	2022-01-03	13:33:26	1092.74	100% (Voice)	Will Participate	between 18 and 35	Male	No	No	100% (Voice)	Yes	extremely unlikely	extremely unlikely	100% (Voice)					extremely unlikely	extremely unlikely	unlikely		100% (Voice)				unlikely	extremely safe	extremely effective		very difficult		clear	100% (Voice)	somewhat positive	100% (Voice)				100% (Voice)		neutral	very positive	very positive	very positive	extremely important	extremely important	extremely important	extremely important
Dagbani	2022-01-03	23:01:05	32.92	16.092% (Voice)
Dagbani	2022-01-03	22:39:32	57.86	43.6782% (Voice)
Dagbani	2022-01-03	22:31:03	33.06	17.2414% (Voice)
Dagbani	2022-01-03	22:24:12	60.46	48.2759% (Voice)
Dagbani	2022-01-03	22:19:00	59.859	48.2759% (Voice)
Dagbani	2022-01-04	20:50:50	654.34	100% (Voice)	Will Participate	between 18 and 35	Male	No	No	100% (Voice)	No	unlikely	unlikely		100% (Voice)				extremely unlikely	unlikely	unlikely		100% (Voice)				extremely unlikely	somewhat unsafe	somewhat uneffective		difficult		very unclear	100% (Voice)	somewhat negative	100% (Voice)		100% (Voice)				very negative	somewhat negative	very negative	somewhat negative	not important	low importance	not important	low importance
English	2022-01-04	17:36:04	640.72	100% (Voice)	Will Participate	between 18 and 35	Male	Yes	Yes											unlikely	likely				100% (Voice)		extremely unlikely	extremely safe	extremely uneffective	very difficult		clear		100% (Voice)	somewhat positive	100% (Voice)				100% (Voice)		very negative	somewhat positive	somewhat positive	very negative	moderately important	moderately important	moderately important	moderately important
Dagbani	2022-01-04	14:35:19	13.52	14.9425% (Voice)
Twi	2022-01-04	07:13:16	53.12	65.4321% (Voice)
English	2022-01-04	18:18:15	1113	100% (Voice)	Will Participate	between 18 and 35	Female	Yes	Yes											extremely likely	extremely likely					100% (Voice)	extremely likely	somewhat safe	somewhat effective	very easy		very clear		100% (Voice)	somewhat positive	100% (Voice)				100% (Voice)		very positive	very negative	somewhat negative	neutral	extremely important	not important	low importance	not sure
Dagbani	2022-01-04	08:25:28	1819.68	100% (Voice)	Will Participate	between 18 and 35	Male	Yes	Yes											extremely likely	extremely likely					100% (Voice)	extremely likely	somewhat safe	somewhat effective	very easy		very clear		100% (Voice)	very positive	100% (Voice)					100% (Voice)	very positive	very positive	very positive	very positive	extremely important	extremely important	extremely important	extremely important
Dagbani	2022-01-04	10:36:43	590.459	100% (Voice)	Will Participate	between 18 and 35	Male	Yes	Yes											extremely unlikely	extremely likely					100% (Voice)	extremely likely	somewhat safe	somewhat effective	very easy		very clear		100% (Voice)	very positive	100% (Voice)					100% (Voice)	very positive	very positive	very positive	very positive	extremely important	extremely important	extremely important	extremely important
Ewe	2022-01-03	19:43:30	1011.78	100% (Voice)	Will Participate	between 36 and 60	Male	Yes	Yes											not sure	likely				100% (Voice)		likely	somewhat safe	extremely effective	difficult		clear		100% (Voice)	very positive	100% (Voice)					100% (Voice)	very positive	very positive	very positive	somewhat negative	extremely important	extremely important	extremely important	not sure
Dagbani	2022-01-03	20:20:58	627.58	100% (Voice)	Will Participate	between 18 and 35	Male	Yes	Yes											extremely likely	extremely likely					100% (Voice)	extremely likely	somewhat safe	somewhat effective	very easy		very clear		100% (Voice)	very positive	100% (Voice)					100% (Voice)	very positive	very positive	very positive	very positive	extremely important	extremely important	extremely important	extremely important
Dagbani	2022-01-05	06:14:50	887.9	100% (Voice)	Will Participate	between 18 and 35	Male	Yes	Yes											extremely likely	extremely likely					100% (Voice)	likely	extremely safe	somewhat effective	easy		very clear		100% (Voice)	somewhat positive	100% (Voice)				100% (Voice)		very positive	very positive	very positive	somewhat positive	extremely important	moderately important	extremely important	moderately important
Dagbani	2022-01-04	09:27:20	401	100% (Voice)	Will Participate	below 18
Dagbani	2022-01-05	00:49:06	1799.08	100% (Voice)	Will Participate	below 18
Twi	2022-01-04	10:52:21	1121.28	100% (Voice)	Will Participate	between 18 and 35	Male	Yes	No	100% (Voice)	Yes	not sure	extremely likely					100% (Voice)	extremely likely	likely	likely				100% (Voice)		likely	extremely safe	extremely effective		difficult		clear	100% (Voice)	very positive	100% (Voice)					100% (Voice)	very positive	somewhat positive	somewhat positive	very positive	extremely important	moderately important	moderately important	extremely important
Twi	2022-01-04	10:49:20	132.44	100% (Voice)	Will Participate	below 18
Twi	2022-01-04	19:33:03	721.68	100% (Voice)	Will Participate	between 18 and 35	Male	Yes	Yes											extremely unlikely	extremely unlikely	100% (Voice)					extremely unlikely	extremely unsafe	extremely uneffective	very difficult		very unclear		100% (Voice)	very negative	100% (Voice)	100% (Voice)					very negative	somewhat negative	very negative	very negative	not important	not important	not important	not important
Twi	2022-01-04	19:21:02	7.24	8.64198% (Voice)
Dagbani	2022-01-05	07:01:53	413.28	100% (Voice)	Will Not Participate
Dagbani	2022-01-04	20:58:32	814.2	100% (Voice)	Will Participate	between 18 and 35	Male	Yes	Yes											extremely likely	extremely likely					100% (Voice)	extremely likely	extremely safe	somewhat effective	very difficult		very clear		100% (Voice)	very positive	100% (Voice)					100% (Voice)	very positive	very positive	very positive	very positive	extremely important	extremely important	extremely important	extremely important
Dagbani	2022-01-04	15:40:50	595.78	100% (Voice)	Will Participate	between 18 and 35	Male	Yes	Yes											extremely unlikely	extremely unlikely	100% (Voice)					extremely unlikely	extremely unsafe	extremely uneffective	very difficult		very unclear		100% (Voice)	very negative	100% (Voice)	100% (Voice)					very negative	very negative	very negative	very negative	not important	not important	not important	not important
Dagbani	2022-01-05	10:19:49	909.66	100% (Voice)	Will Participate	between 18 and 35	Male	Yes	Yes											extremely likely	extremely likely					100% (Voice)	extremely likely	somewhat safe	somewhat effective	very easy		very clear		100% (Voice)	very positive	100% (Voice)					100% (Voice)	very positive	very positive	very positive	very positive	extremely important	extremely important	extremely important	extremely important
Dagbani	2022-01-04	23:25:54	141.58	100% (Voice)
Dagbani	2022-01-04	23:23:03	159.84	100% (Voice)
Dagbani	2022-01-04	18:38:42	73.26	83.908% (Voice)
Dagbani	2022-01-04	18:35:13	159.782	100% (Voice)
Dagbani	2022-01-04	13:02:19	103.46	100% (Voice)
Dagbani	2022-01-04	10:55:32	30.34	34.4828% (Voice)
Dagbani	2022-01-04	10:43:36	267	100% (Voice)	Will Participate	below 18
Dagbani	2022-01-04	07:50:12	14.64	17.2414% (Voice)
Dagbani	2022-01-04	07:49:39	14.4	16.092% (Voice)
Dagbani	2022-01-04	07:49:09	25.26	28.7356% (Voice)
Dagbani	2022-01-04	07:48:46	16.5	19.5402% (Voice)
Dagbani	2022-01-03	23:50:17	46	52.8736% (Voice)
Dagbani	2022-01-03	21:53:46	89.44	100% (Voice)
Dagbani	2022-01-03	21:47:00	114.199	100% (Voice)
Dagbani	2022-01-03	21:45:14	70.62	80.4598% (Voice)
Dagbani	2022-01-03	19:51:06	109.88	100% (Voice)
Dagbani	2022-01-03	18:55:37	111.94	100% (Voice)
Dagbani	2022-01-03	13:14:43	159.78	100% (Voice)
Dagbani	2022-01-03	13:09:58	115.68	100% (Voice)
Dagbani	2022-01-05	09:24:31	981.8	100% (Voice)	Will Participate	between 18 and 35	Male	Yes	Yes											extremely likely	extremely likely					100% (Voice)	extremely likely	somewhat safe	somewhat effective	very easy		very clear		100% (Voice)	very positive	100% (Voice)					100% (Voice)	very positive	very positive	very positive	very positive	extremely important	extremely important	extremely important	extremely important
English	2022-01-03	21:55:26	743.3	100% (Voice)	Will Participate	between 18 and 35	Male	Yes	Yes											likely	extremely unlikely	100% (Voice)					unlikely	extremely safe	somewhat uneffective	easy		clear		100% (Voice)	somewhat negative	100% (Voice)		100% (Voice)				neutral	very negative	somewhat positive	somewhat positive	not sure	moderately important	moderately important	moderately important
English	2022-01-03	19:55:38	132.26	100% (Voice)	Will Participate	between 18 and 35
English	2022-01-04	13:35:10	12.56	15.5844% (Voice)
Twi	2022-01-03	13:19:54	838.64	100% (Voice)	Will Participate	between 36 and 60	Female	Yes	No	100% (Voice)	No	likely	likely				100% (Voice)		extremely likely	likely	likely				100% (Voice)		not sure	not sure	somewhat effective		easy		very clear	100% (Voice)	very positive	100% (Voice)					100% (Voice)	very positive	very positive	very positive	very positive	extremely important	extremely important	extremely important	extremely important
Dagbani	2022-01-05	09:18:06	1046.7	100% (Voice)	Will Participate	between 18 and 35	Male	Yes	Yes											likely	extremely unlikely	100% (Voice)					extremely likely	extremely safe	extremely effective	very difficult		clear		100% (Voice)	somewhat positive	100% (Voice)				100% (Voice)		somewhat positive	somewhat positive	very positive	very positive	moderately important	extremely important	moderately important	extremely important
English	2022-01-03	17:28:47	782.46	100% (Voice)	Will Participate	between 18 and 35	Male	Yes	Yes											extremely unlikely	extremely unlikely	100% (Voice)					unlikely	somewhat unsafe	extremely uneffective	very difficult		clear		100% (Voice)	somewhat negative	100% (Voice)		100% (Voice)				neutral	very positive	somewhat negative	somewhat negative	moderately important	low importance	moderately important	moderately important
Dagbani	2022-01-04	12:13:09	931.78	100% (Voice)	Will Participate	between 18 and 35	Male	Yes	Yes											likely	likely				100% (Voice)		extremely likely	extremely safe	somewhat effective	very difficult		very clear		100% (Voice)	very positive	100% (Voice)					100% (Voice)	very positive	somewhat positive	very positive	somewhat positive	extremely important	moderately important	extremely important	moderately important
Dagbani	2022-01-04	11:49:51	1253.26	100% (Voice)	Will Participate	below 18
Dagbani	2022-01-04	09:11:28	747.7	100% (Voice)	Will Participate	between 18 and 35	Female	Yes	Yes											unlikely	unlikely		100% (Voice)				unlikely	extremely unsafe	somewhat uneffective	very difficult		very unclear		100% (Voice)	somewhat negative	100% (Voice)		100% (Voice)				somewhat negative	somewhat positive	somewhat positive	somewhat positive	moderately important	moderately important	moderately important	moderately important
Dagbani	2022-01-04	08:59:57	678.78	100% (Voice)	Will Participate	between 18 and 35	Female	No	No	100% (Voice)	No	unlikely	unlikely		100% (Voice)				unlikely	unlikely	unlikely		100% (Voice)				extremely unlikely	somewhat unsafe	extremely uneffective		difficult		very unclear	100% (Voice)	very negative	100% (Voice)	100% (Voice)					somewhat negative	somewhat negative	somewhat negative	somewhat negative	not important	low importance	low importance	not important
Dagbani	2022-01-04	08:52:07	462.4	100% (Voice)	Will Participate	between 18 and 35	Female	No	No	100% (Voice)	No	extremely unlikely	extremely unlikely	100% (Voice)					extremely unlikely	unlikely	extremely unlikely	100% (Voice)					unlikely	somewhat unsafe	somewhat uneffective		difficult		very unclear	100% (Voice)	somewhat negative	100% (Voice)		100% (Voice)				neutral	very negative	somewhat negative	somewhat negative	low importance	low importance
Dagbani	2022-01-03	13:05:37	71.5	81.6092% (Voice)
Dagbani	2022-01-03	09:46:40	102.16	100% (Voice)
Dagbani	2022-01-03	09:38:56	460.941	100% (Voice)	Will Participate	between 36 and 60	Female	Yes	No	100% (Voice)	No	extremely unlikely	unlikely		100% (Voice)				unlikely	unlikely	unlikely		100% (Voice)				likely	somewhat unsafe	extremely uneffective		difficult		very clear	100% (Voice)	somewhat negative	100% (Voice)		100% (Voice)				somewhat negative	somewhat negative	somewhat negative	very negative
Dagbani	2022-01-05	00:07:23	1203.24	100% (Voice)	Will Participate	between 18 and 35	Male	Yes	Yes											extremely unlikely	extremely unlikely	100% (Voice)					not sure	extremely unsafe	extremely uneffective	easy		very clear		100% (Voice)	very positive	100% (Voice)					100% (Voice)	very positive	very positive	very positive	very positive	moderately important	moderately important	moderately important	moderately important
Dagbani	2022-01-05	11:15:37	1023.62	100% (Voice)	Will Participate	between 18 and 35	Male	Yes	No	100% (Voice)	Yes	extremely likely	extremely likely					100% (Voice)	extremely likely	extremely likely	extremely likely					100% (Voice)	extremely likely	somewhat safe	somewhat effective		very easy		very clear	100% (Voice)	very positive	100% (Voice)					100% (Voice)	very positive	very positive	very positive	very positive	extremely important	extremely important	extremely important	extremely important
Twi	2022-01-05	11:07:51	1061.94	100% (Voice)	Will Participate	between 18 and 35	Male	Yes	Yes											likely	extremely likely					100% (Voice)	likely	extremely safe	extremely effective	easy		clear		100% (Voice)	very positive	100% (Voice)					100% (Voice)	very positive	very positive	somewhat positive	very positive	extremely important	extremely important	extremely important	extremely important
Dagbani	2022-01-05	11:13:39	579.38	100% (Voice)	Will Participate	between 18 and 35	Male	Yes	Yes											extremely unlikely	extremely unlikely	100% (Voice)					extremely unlikely	extremely unsafe	somewhat effective	easy		very clear		100% (Voice)	neutral	100% (Voice)			100% (Voice)			neutral	very positive	somewhat positive	somewhat positive	low importance	extremely important	moderately important	extremely important
Twi	2022-01-05	11:14:43	94.64	92.5926% (Voice)
Dagbani	2022-01-05	11:13:36	548.66	100% (Voice)	Will Participate	below 18
Dagbani	2022-01-05	11:04:22	1065.22	100% (Voice)	Will Participate	between 36 and 60	Female	Yes	Yes											extremely likely	likely				100% (Voice)		extremely likely	extremely safe	somewhat effective	easy		very clear		100% (Voice)	very positive	100% (Voice)					100% (Voice)	very positive	very positive	somewhat positive	very positive	extremely important	extremely important	moderately important	extremely important
English	2022-01-05	11:12:26	536.381	100% (Voice)	Will Participate	below 18
Dagbani	2022-01-05	10:58:27	927.602	100% (Voice)	Will Participate	between 18 and 35	Male	Yes	Yes											extremely likely	extremely likely					100% (Voice)	extremely likely	somewhat safe	somewhat effective	very easy		very clear		100% (Voice)	very positive	100% (Voice)					100% (Voice)	very positive	very positive	very positive	very positive	extremely important	extremely important	extremely important	extremely important
Dagbani	2022-01-05	10:53:09	579.54	100% (Voice)	Will Participate	between 18 and 35	Female	Yes	Yes											extremely likely	extremely likely					100% (Voice)	extremely likely	somewhat safe	somewhat effective	very difficult		very unclear		100% (Voice)	very positive	100% (Voice)					100% (Voice)	very positive	very positive	very positive	very positive	extremely important	extremely important	extremely important	extremely important
Dagbani	2022-01-05	11:05:15	2178.04	100% (Voice)	Will Participate	between 18 and 35	Male	Yes	Yes											extremely likely	extremely likely					100% (Voice)	extremely likely	somewhat safe	somewhat effective	very easy		very clear		100% (Voice)	very positive	100% (Voice)					100% (Voice)	very positive	very positive	very positive	very positive	extremely important	extremely important	extremely important	extremely important
English	2022-01-05	10:58:26	1072.84	100% (Voice)	Will Participate	between 18 and 35	Female	Yes	Yes											extremely likely	extremely likely					100% (Voice)	extremely likely	somewhat safe	somewhat effective	very easy		very clear		100% (Voice)	very positive	100% (Voice)					100% (Voice)	very positive	very positive	very positive	very positive	extremely important	extremely important	extremely important	extremely important
English	2022-01-05	10:50:51	959.74	100% (Voice)	Will Participate	between 18 and 35	Male	Yes	No	100% (Voice)	Yes	extremely likely	extremely likely					100% (Voice)	extremely likely	extremely likely	extremely likely					100% (Voice)	extremely likely	somewhat safe	somewhat effective		difficult		unclear	100% (Voice)	very positive	100% (Voice)					100% (Voice)	very positive	very positive	very positive	very positive	extremely important	extremely important	extremely important	extremely important
Dagbani	2022-01-05	11:01:46	708.62	100% (Voice)	Will Participate	between 18 and 35	Male	Yes	Yes											likely	likely				100% (Voice)		extremely likely	extremely safe	somewhat effective	very easy		clear		100% (Voice)	somewhat positive	100% (Voice)				100% (Voice)		very positive	somewhat positive	somewhat positive	very positive	moderately important	extremely important	moderately important	extremely important
English	2022-01-05	10:50:24	126.32	100% (Voice)	Will Not Participate
English	2022-01-05	10:46:07	154.82	100% (Voice)	Will Participate	below 18
Dagbani	2022-01-05	10:55:02	869.2	100% (Voice)	Will Participate	between 18 and 35	Male	Yes	Yes											extremely likely	extremely likely					100% (Voice)	extremely unlikely	extremely safe	somewhat effective	very easy		clear		100% (Voice)	somewhat positive	100% (Voice)				100% (Voice)		somewhat positive	somewhat positive	somewhat positive	somewhat positive	moderately important	moderately important	extremely important	moderately important
Dagbani	2022-01-05	10:46:51	1048.36	100% (Voice)	Will Participate	between 18 and 35	Male	No	No	100% (Voice)	Yes	likely	extremely likely					100% (Voice)	extremely likely	likely	extremely likely					100% (Voice)	likely	somewhat safe	somewhat effective		very easy		clear	100% (Voice)	somewhat positive	100% (Voice)				100% (Voice)		very positive	very positive	very positive	somewhat positive	extremely important	moderately important	moderately important	extremely important
Twi	2022-01-05	10:39:56	867.98	100% (Voice)	Will Participate	between 18 and 35	Male	Yes	Yes											likely	likely				100% (Voice)		likely	extremely safe	extremely effective	easy		clear		100% (Voice)	somewhat positive	100% (Voice)				100% (Voice)		somewhat positive	somewhat positive	somewhat positive	somewhat positive	moderately important	extremely important	extremely important	extremely important
Twi	2022-01-05	10:36:16	537.68	100% (Voice)	Will Participate	between 18 and 35	Female	Yes	Yes											extremely likely	extremely likely					100% (Voice)	extremely likely	somewhat safe	somewhat effective	easy		clear		100% (Voice)	very positive	100% (Voice)					100% (Voice)	very positive	very positive	very positive	very positive	extremely important	extremely important	extremely important	extremely important
Twi	2022-01-05	10:37:52	808.74	100% (Voice)	Will Participate	between 18 and 35	Female	Yes	Yes											extremely likely	extremely likely					100% (Voice)	extremely likely	extremely safe	somewhat effective	easy		unclear		100% (Voice)	very positive	100% (Voice)					100% (Voice)	very positive	very positive	very positive	very positive	extremely important	extremely important	extremely important	extremely important
Twi	2022-01-05	10:40:27	762.02	100% (Voice)	Will Participate	between 18 and 35	Female	Yes	Yes											extremely likely	extremely likely					100% (Voice)	extremely likely	somewhat safe	somewhat effective	very easy		very clear		100% (Voice)	very positive	100% (Voice)					100% (Voice)	very positive	very positive	very positive	very positive	extremely important	extremely important	extremely important	extremely important
Twi	2022-01-05	10:48:38	1151.28	100% (Voice)	Will Participate	between 18 and 35	Male	Yes	Yes											extremely unlikely	likely				100% (Voice)		extremely likely	somewhat safe	extremely effective	easy		clear		100% (Voice)	very positive	100% (Voice)					100% (Voice)	very positive	very positive	very positive	very positive	extremely important	extremely important	extremely important	extremely important
Dagbani	2022-01-05	10:34:39	253.96	100% (Voice)	Will Participate	between 36 and 60	Female	Yes	Yes											extremely unlikely	extremely likely					100% (Voice)	extremely unlikely	somewhat safe	extremely uneffective	very difficult		very unclear		100% (Voice)		100% (Voice)
Dagbani	2022-01-05	10:29:11	885.96	100% (Voice)	Will Participate	between 36 and 60	Female	Yes	No	100% (Voice)	Yes	likely	likely				100% (Voice)		likely	likely	extremely unlikely	100% (Voice)					unlikely	extremely unsafe	extremely effective		easy		clear	100% (Voice)	very negative	100% (Voice)	100% (Voice)					somewhat positive	very negative	somewhat positive	somewhat positive	moderately important	moderately important	moderately important	moderately important
English	2022-01-05	10:23:39	640.86	100% (Voice)	Will Participate	between 18 and 35	Female	Yes	Yes											extremely unlikely	extremely unlikely	100% (Voice)					extremely unlikely	extremely unsafe	extremely uneffective	very difficult		very unclear		100% (Voice)	very negative	100% (Voice)	100% (Voice)					very negative	very negative	very negative	very negative	not important	not important	not important	not important
Twi	2022-01-05	10:36:16	985.1	100% (Voice)	Will Participate	between 18 and 35	Female	Yes	Yes											extremely likely	extremely likely					100% (Voice)	extremely likely	extremely unsafe	extremely effective	easy		clear		100% (Voice)	somewhat positive	100% (Voice)				100% (Voice)		very positive	somewhat negative	very positive	very positive	low importance	extremely important	moderately important	moderately important
Dagbani	2022-01-05	10:23:27	565.34	100% (Voice)	Will Participate	between 18 and 35	Male	Yes	Yes											extremely unlikely	extremely unlikely	100% (Voice)					extremely unlikely	extremely unsafe	extremely uneffective	very difficult		very unclear		100% (Voice)	very negative	100% (Voice)	100% (Voice)					very negative	very negative	very negative	very negative	not important	not important	not important	not important
Twi	2022-01-05	10:20:51	639.38	100% (Voice)	Will Participate	between 18 and 35	Female	Yes	Yes											likely	extremely likely					100% (Voice)	extremely likely	somewhat safe	somewhat effective	very easy		very clear		100% (Voice)	very positive	100% (Voice)					100% (Voice)	very positive	very positive	very positive	very positive	extremely important	moderately important	moderately important	moderately important
Twi	2022-01-05	10:33:10	766.74	100% (Voice)	Will Participate	below 18
Dagbani	2022-01-05	10:20:16	645.721	100% (Voice)	Will Participate	between 18 and 35	Male	No	No	100% (Voice)	No	unlikely	unlikely		100% (Voice)				unlikely	unlikely	unlikely		100% (Voice)				unlikely	somewhat unsafe	somewhat uneffective		difficult		unclear	100% (Voice)	somewhat negative	100% (Voice)		100% (Voice)				somewhat negative	somewhat negative	somewhat negative	somewhat negative	not sure	low importance	low importance	low importance
Dagbani	2022-01-05	10:18:42	929.441	100% (Voice)	Will Participate	between 18 and 35	Female	Yes	Yes											likely	extremely unlikely	100% (Voice)					likely	extremely unsafe	extremely effective	very difficult		clear		100% (Voice)	somewhat positive	100% (Voice)				100% (Voice)		very positive	somewhat positive	somewhat positive	somewhat positive	moderately important	moderately important	moderately important	moderately important
English	2022-01-05	10:28:01	942.14	100% (Voice)	Will Participate	between 18 and 35	Female	Yes	Yes											extremely unlikely	likely				100% (Voice)		likely	extremely safe	extremely effective	very difficult		very unclear		100% (Voice)	somewhat positive	100% (Voice)				100% (Voice)		somewhat positive	very negative	very negative	very negative	not important	moderately important	extremely important	moderately important
Twi	2022-01-05	10:12:35	1417.86	100% (Voice)	Will Participate	between 18 and 35	Male	Yes	No	100% (Voice)	Yes	extremely likely	extremely likely					100% (Voice)	extremely likely	extremely likely	extremely likely					100% (Voice)	extremely likely	somewhat safe	somewhat effective		very easy		very clear	100% (Voice)	very positive	100% (Voice)					100% (Voice)	very positive	very positive	very positive	very positive	extremely important	extremely important	extremely important	extremely important
Ga	2022-01-05	10:29:06	426	100% (Voice)	Will Not Participate
Ga	2022-01-05	10:17:04	133.82	100% (Voice)
Dagbani	2022-01-05	10:08:29	755.02	100% (Voice)	Will Participate	between 36 and 60	Female	No	No	100% (Voice)	Yes	likely	extremely likely					100% (Voice)	likely	extremely likely	likely				100% (Voice)		extremely likely	somewhat safe	extremely effective		easy		very clear	100% (Voice)	very positive	100% (Voice)					100% (Voice)	somewhat positive	very positive	very positive	very positive	moderately important	moderately important	extremely important	moderately important
Dagbani	2022-01-05	10:30:25	592.4	100% (Voice)	Will Participate	between 18 and 35	Male	Yes	Yes											extremely likely	extremely likely					100% (Voice)	extremely likely	somewhat safe	somewhat effective	very easy		very clear		100% (Voice)	very positive	100% (Voice)					100% (Voice)	very positive	very positive	very positive	very positive	extremely important	extremely important	extremely important	extremely important
Dagbani	2022-01-05	10:23:27	364.86	100% (Voice)	Will Participate	below 18
Dagbani	2022-01-05	10:12:13	481.72	100% (Voice)	Will Participate	between 18 and 35	Male	Yes	Yes											extremely likely	extremely likely					100% (Voice)	likely	somewhat safe	somewhat effective	very easy		very clear		100% (Voice)	very positive	100% (Voice)					100% (Voice)	very positive	very positive	very positive	very positive	extremely important	not important	moderately important	extremely important
Dagbani	2022-01-05	10:18:00	1190.58	100% (Voice)	Will Participate	between 18 and 35	Male	Not Sure	No	100% (Voice)	Yes	not sure	unlikely		100% (Voice)				extremely likely	extremely likely	likely				100% (Voice)		extremely likely	extremely unsafe	extremely uneffective		easy		very clear	100% (Voice)	very negative	100% (Voice)	100% (Voice)					very negative	somewhat positive	very positive	very positive	extremely important	not sure	not sure	extremely important
Dagbani	2022-01-05	10:08:53	207	100% (Voice)	Will Participate	below 18
Dagbani	2022-01-05	10:13:32	617.82	100% (Voice)	Will Participate	between 18 and 35	Male	Yes	Yes											extremely unlikely	extremely unlikely	100% (Voice)					extremely unlikely	extremely unsafe	extremely uneffective	very difficult		very unclear		100% (Voice)	very negative	100% (Voice)	100% (Voice)					very negative	very negative	very negative	very negative	not important	not important	not important	not important
Twi	2022-01-05	11:10:55	738.14	100% (Voice)	Will Participate	below 18
Twi	2022-01-05	11:15:01	1229.8	100% (Voice)	Will Participate	below 18
Twi	2022-01-05	10:56:10	786.66	100% (Voice)	Will Participate	below 18
Dagbani	2022-01-05	10:08:05	923.64	100% (Voice)	Will Participate	between 18 and 35	Male	Yes	Yes											extremely likely	extremely likely					100% (Voice)	extremely likely	somewhat safe	somewhat effective	very easy		very clear		100% (Voice)	very positive	100% (Voice)					100% (Voice)	very positive	very positive	very positive	very positive	extremely important	extremely important	extremely important	extremely important
Twi	2022-01-05	10:29:08	647.6	100% (Voice)	Will Participate	between 18 and 35	Male	Yes	Yes											extremely likely	extremely likely					100% (Voice)	extremely likely	somewhat safe	somewhat effective	very easy		very clear		100% (Voice)	very positive	100% (Voice)					100% (Voice)	very positive	very positive	very positive	very positive	extremely important	extremely important	extremely important	extremely important
English	2022-01-05	10:49:01	1030.66	100% (Voice)	Will Participate	between 18 and 35	Female	Yes	Yes											extremely likely	extremely likely					100% (Voice)	extremely likely	extremely safe	extremely effective	very easy		clear		100% (Voice)	very positive	100% (Voice)					100% (Voice)	very positive	very positive	very positive	very positive	extremely important	extremely important	extremely important	extremely important
English	2022-01-05	10:33:45	853.52	100% (Voice)	Will Participate	between 18 and 35	Female	Yes	Yes											extremely likely	extremely likely					100% (Voice)	extremely likely	extremely safe	extremely effective	very easy		clear		100% (Voice)	very positive	100% (Voice)					100% (Voice)	very positive	very positive	very positive	very positive	extremely important	extremely important	extremely important	extremely important
Twi	2022-01-05	10:03:56	723.86	100% (Voice)	Will Participate	between 36 and 60	Male	Yes	Yes											extremely likely	extremely likely					100% (Voice)	extremely likely	somewhat safe	somewhat effective	very difficult		very unclear		100% (Voice)	very positive	100% (Voice)					100% (Voice)	very positive	very positive	very positive	very positive	extremely important	extremely important	extremely important	extremely important
Dagbani	2022-01-05	10:38:11	909.76	100% (Voice)	Will Participate	between 18 and 35	Male	Yes	Yes											extremely likely	extremely likely					100% (Voice)	extremely likely	somewhat safe	somewhat effective	very easy		very clear		100% (Voice)	very positive	100% (Voice)					100% (Voice)	very positive	very positive	very positive	very positive	extremely important	extremely important	extremely important	extremely important
Dagbani	2022-01-05	10:22:13	610.32	100% (Voice)	Will Participate	between 18 and 35	Male	Yes	Yes											extremely likely	extremely likely					100% (Voice)	extremely likely	somewhat safe	somewhat effective	very easy		very clear		100% (Voice)	very positive	100% (Voice)					100% (Voice)	very positive	very negative	very positive	very positive
Dagbani	2022-01-05	10:20:09	38.26	43.6782% (Voice)
English	2022-01-05	10:01:42	936.18	100% (Voice)	Will Participate	between 18 and 35	Female	Yes	Yes											extremely unlikely	unlikely		100% (Voice)				extremely unlikely	extremely unsafe	somewhat uneffective	very difficult		very unclear		100% (Voice)	somewhat negative	100% (Voice)		100% (Voice)				neutral	somewhat negative	somewhat negative	neutral	extremely important	not sure	moderately important	extremely important
English	2022-01-05	10:03:30	827.16	100% (Voice)	Will Participate	between 18 and 35	Female	Yes	Yes											extremely unlikely	unlikely		100% (Voice)				extremely unlikely	extremely unsafe	extremely uneffective	very difficult		very unclear		100% (Voice)	somewhat negative	100% (Voice)		100% (Voice)				somewhat negative	neutral	very positive	neutral	extremely important	extremely important	extremely important	extremely important
Dagbani	2022-01-05	09:58:24	1190.28	100% (Voice)	Will Participate	between 18 and 35	Male	Yes	No	100% (Voice)	Yes	extremely likely	extremely likely					100% (Voice)	extremely likely	extremely likely	extremely likely					100% (Voice)	extremely likely	extremely unsafe	extremely effective		very easy		very clear	100% (Voice)	very positive	100% (Voice)					100% (Voice)	very positive	very positive	very positive	very positive	extremely important	extremely important	extremely important	extremely important
Twi	2022-01-05	10:20:47	984.8	100% (Voice)	Will Participate	between 18 and 35	Female	Yes	Yes											likely	likely				100% (Voice)		likely	extremely safe	extremely effective	easy		clear		100% (Voice)	somewhat positive	100% (Voice)				100% (Voice)		somewhat positive	somewhat positive	somewhat positive	somewhat positive	moderately important	moderately important	moderately important	moderately important
Dagbani	2022-01-05	10:50:58	558.68	100% (Voice)	Will Participate	between 18 and 35	Male	Yes	Yes											extremely unlikely	extremely unlikely	100% (Voice)					extremely unlikely	extremely unsafe	extremely uneffective	very difficult		very unclear		100% (Voice)	very negative	100% (Voice)	100% (Voice)					very negative	very negative	very negative	very negative	not important	not important	not important	not important
English	2022-01-05	09:44:57	517.161	100% (Voice)	Will Participate	between 18 and 35	Female	Yes	Yes											extremely likely	extremely likely					100% (Voice)	extremely likely	somewhat safe	somewhat effective	easy		clear		100% (Voice)	very positive	100% (Voice)					100% (Voice)	very positive	somewhat positive	very positive	somewhat positive	extremely important	extremely important	moderately important	moderately important
Twi	2022-01-05	09:52:57	803.72	100% (Voice)	Will Participate	between 18 and 35	Female	No	No	100% (Voice)	No	unlikely	unlikely		100% (Voice)				unlikely	unlikely	unlikely		100% (Voice)				unlikely	somewhat unsafe	somewhat uneffective		difficult		unclear	100% (Voice)	somewhat negative	100% (Voice)		100% (Voice)				somewhat negative	somewhat negative	somewhat negative	somewhat positive	low importance	low importance	low importance	moderately important
Dagbani	2022-01-05	10:39:44	772.64	100% (Voice)	Will Participate	between 18 and 35	Male	Yes	Yes											extremely likely	extremely likely					100% (Voice)	extremely likely	extremely safe	extremely effective	very easy		very clear		100% (Voice)	very positive	100% (Voice)					100% (Voice)	very positive	very positive	somewhat positive	very positive	extremely important	extremely important	extremely important	not important
Dagbani	2022-01-05	10:35:29	185.42	100% (Voice)	Will Participate	below 18
Dagbani	2022-01-05	10:31:11	223.32	100% (Voice)	Will Participate	between 18 and 35	Male
Dagbani	2022-01-05	10:26:22	166.9	100% (Voice)	Will Participate	below 18
Dagbani	2022-01-05	09:49:24	453.719	100% (Voice)	Will Participate	below 18
Dagbani	2022-01-05	09:44:11	148.841	100% (Voice)
Twi	2022-01-05	10:08:59	865.66	100% (Voice)	Will Participate	between 18 and 35	Female	Yes	Yes											extremely likely	extremely likely					100% (Voice)	likely	extremely safe	extremely effective	easy		very clear		100% (Voice)	very positive	100% (Voice)					100% (Voice)	very positive	very positive	very negative	very positive	extremely important	extremely important	extremely important	extremely important
Twi	2022-01-05	09:44:52	988.36	100% (Voice)	Will Participate	between 18 and 35	Female	Yes	Yes											extremely unlikely	extremely unlikely	100% (Voice)					likely	extremely safe	extremely effective	easy		clear		100% (Voice)	somewhat positive	100% (Voice)				100% (Voice)		very positive	very positive	very positive	very positive	extremely important	extremely important	extremely important	extremely important
Twi	2022-01-05	09:53:05	848.74	100% (Voice)	Will Participate	between 18 and 35	Male	No	Yes											extremely likely	extremely likely					100% (Voice)	likely	extremely safe	extremely effective	easy		clear		100% (Voice)	neutral	100% (Voice)			100% (Voice)			very positive	very positive	very positive	very positive	moderately important	extremely important	extremely important	moderately important
Dagbani	2022-01-05	09:46:47	902.14	100% (Voice)	Will Participate	between 18 and 35	Male	Yes	Yes											extremely unlikely	extremely unlikely	100% (Voice)					extremely unlikely	extremely safe	extremely effective	difficult		clear		100% (Voice)	somewhat positive	100% (Voice)				100% (Voice)		somewhat positive	somewhat positive	somewhat positive	somewhat positive	moderately important	moderately important	moderately important	moderately important
Dagbani	2022-01-05	09:40:41	205.26	100% (Voice)	Will Participate	below 18
Dagbani	2022-01-05	09:54:49	890.68	100% (Voice)	Will Participate	between 18 and 35	Male	Yes	Yes											likely	likely				100% (Voice)		likely	extremely unsafe	extremely effective	very difficult		clear		100% (Voice)	somewhat positive	100% (Voice)				100% (Voice)		somewhat positive	somewhat positive	very positive	somewhat positive	moderately important	moderately important	extremely important	extremely important
Dagbani	2022-01-05	09:37:12	904.3	100% (Voice)	Will Participate	between 18 and 35	Female	No	Yes											likely	likely				100% (Voice)		likely	extremely safe	extremely effective	easy		clear		100% (Voice)	somewhat positive	100% (Voice)				100% (Voice)		somewhat positive	somewhat positive	somewhat positive	very positive	moderately important	extremely important	moderately important	moderately important
Dagbani	2022-01-05	09:38:22	685.58	100% (Voice)	Will Participate	between 18 and 35	Male	No	Yes											extremely unlikely	extremely unlikely	100% (Voice)					extremely unlikely	extremely unsafe	extremely uneffective	very difficult		very unclear		100% (Voice)	very negative	100% (Voice)	100% (Voice)					very negative	very negative	very negative	very negative	not important	not important	not important	not important
English	2022-01-05	10:36:36	1467.88	100% (Voice)	Will Participate	between 18 and 35	Male	Yes	Yes											unlikely	likely				100% (Voice)		likely	somewhat safe	extremely effective	easy		clear		100% (Voice)	somewhat positive	100% (Voice)				100% (Voice)		very negative	somewhat positive	somewhat positive	somewhat positive	moderately important	extremely important	moderately important	moderately important
English	2022-01-05	10:28:33	311.1	100% (Voice)	Will Participate	below 18
English	2022-01-05	10:25:04	159.9	100% (Voice)
English	2022-01-05	09:44:54	2094.06	100% (Voice)	Will Participate	below 18
Twi	2022-01-05	10:49:13	1055.56	100% (Voice)	Will Participate	between 18 and 35	Male	Not Sure	Yes											not sure	likely				100% (Voice)		not sure	not sure	extremely effective	not sure		clear		100% (Voice)	neutral	100% (Voice)			100% (Voice)			somewhat positive	neutral	neutral	somewhat positive	not sure	moderately important	not sure	not sure
Twi	2022-01-05	10:46:53	125.66	100% (Voice)	Will Participate	below 18
Dagbani	2022-01-05	09:37:52	1054.08	100% (Voice)	Will Participate	between 18 and 35	Male	Yes	No	100% (Voice)	Yes	extremely likely	extremely likely					100% (Voice)	extremely likely	extremely likely	extremely likely					100% (Voice)	extremely likely	somewhat safe	somewhat effective		difficult		unclear	100% (Voice)	very positive	100% (Voice)					100% (Voice)	very positive	very positive	very positive	very positive	extremely important	extremely important	extremely important	extremely important
Dagbani	2022-01-05	09:29:02	1031.86	100% (Voice)	Will Participate	between 18 and 35	Male	Yes	Yes											extremely likely	extremely likely					100% (Voice)	extremely likely	extremely safe	somewhat effective	very easy		clear		100% (Voice)	very positive	100% (Voice)					100% (Voice)	very positive	very positive	very positive	very positive	extremely important	extremely important	extremely important	extremely important
Dagbani	2022-01-05	09:36:43	614.78	100% (Voice)	Will Participate	between 18 and 35	Male	Yes	Yes											extremely unlikely	extremely unlikely	100% (Voice)					extremely unlikely	extremely unsafe	extremely uneffective	very difficult		very unclear		100% (Voice)	very negative	100% (Voice)	100% (Voice)					very negative	very negative	very negative	very negative	not important	not important	not important	not important
Twi	2022-01-05	09:54:24	758.06	100% (Voice)	Will Participate	between 18 and 35	Male	No	No	100% (Voice)	No	unlikely	unlikely		100% (Voice)				unlikely	unlikely	unlikely		100% (Voice)				likely	somewhat unsafe	somewhat uneffective		difficult		unclear	100% (Voice)	somewhat negative	100% (Voice)		100% (Voice)				somewhat negative	somewhat negative	somewhat negative	somewhat positive	not sure	not sure	low importance	low importance
Dagbani	2022-01-05	09:11:26	497.54	100% (Voice)	Will Not Participate
Dagbani	2022-01-05	09:05:07	605.66	100% (Voice)	Will Participate	between 18 and 35	Male	Yes	Yes											extremely unlikely	extremely unlikely	100% (Voice)					extremely unlikely	extremely unsafe	extremely uneffective	very difficult		very unclear		100% (Voice)	very negative	100% (Voice)	100% (Voice)					very negative	very negative	very negative	very negative	not important	not important	not important	not important
Dagbani	2022-01-05	09:10:44	663.06	100% (Voice)	Will Participate	between 18 and 35	Male	Yes	Yes											extremely unlikely	extremely unlikely	100% (Voice)					unlikely	extremely unsafe	extremely uneffective	very difficult		very unclear		100% (Voice)	very negative	100% (Voice)	100% (Voice)					very negative	very negative	very negative	very negative	low importance	not important	not important	not important
Dagbani	2022-01-05	09:19:26	1255.14	100% (Voice)	Will Participate	between 18 and 35	Male	Yes	No	100% (Voice)	Yes	unlikely	likely				100% (Voice)		extremely likely	extremely likely	extremely likely					100% (Voice)	extremely likely	somewhat safe	extremely effective		not sure		very clear	100% (Voice)	very positive	100% (Voice)					100% (Voice)	very positive	very positive	very positive	very positive	extremely important	extremely important	extremely important	extremely important
English	2022-01-05	10:35:32	900.28	100% (Voice)	Will Participate	between 18 and 35	Male	Yes	Yes											extremely unlikely	likely				100% (Voice)		likely	somewhat safe	somewhat effective	very difficult		clear		100% (Voice)	very positive	100% (Voice)					100% (Voice)	very positive	very negative	very positive	very positive	extremely important	not important	moderately important	extremely important
English	2022-01-05	09:05:49	928.44	100% (Voice)	Will Participate	between 18 and 35	Male	Yes	No	100% (Voice)	No	extremely likely	extremely likely					100% (Voice)	extremely likely	extremely likely	extremely likely					100% (Voice)	extremely likely	somewhat safe	somewhat effective		easy		very clear	100% (Voice)	very positive	100% (Voice)					100% (Voice)	very positive	very positive	very positive	somewhat positive	extremely important	extremely important	extremely important	extremely important
Dagbani	2022-01-05	09:06:35	409.34	100% (Voice)	Will Participate	between 18 and 35	Male	Yes	Yes											extremely unlikely	unlikely		100% (Voice)				extremely unlikely	extremely unsafe	somewhat uneffective	very difficult		unclear		100% (Voice)	very negative	100% (Voice)	100% (Voice)					somewhat negative	very negative	somewhat negative	somewhat negative	low importance	not important	not important	low importance
Dagbani	2022-01-05	09:04:08	916.8	100% (Voice)	Will Not Participate
Twi	2022-01-05	08:51:44	1048.08	100% (Voice)	Will Participate	between 36 and 60	Male	Yes	Yes											likely	likely				100% (Voice)		likely	extremely safe	extremely effective	easy		clear		100% (Voice)	somewhat positive	100% (Voice)				100% (Voice)		somewhat positive	very positive	very positive	very positive	extremely important	extremely important	extremely important	extremely important
Dagbani	2022-01-05	08:45:51	363.04	100% (Voice)	Will Participate	between 18 and 35	Male	Yes	Yes											extremely unlikely	unlikely		100% (Voice)				extremely unlikely	extremely unsafe	extremely uneffective	difficult		unclear		100% (Voice)	somewhat negative	100% (Voice)		100% (Voice)				very negative	very negative	very negative	somewhat negative	low importance	not important	low importance	not important
Dagbani	2022-01-05	08:40:38	840.7	100% (Voice)	Will Participate	between 18 and 35	Male	Yes	No	100% (Voice)	Yes	extremely unlikely	likely				100% (Voice)		likely	likely	likely				100% (Voice)		likely	extremely safe	extremely effective		easy		clear	100% (Voice)	somewhat positive	100% (Voice)				100% (Voice)		somewhat positive	somewhat positive	somewhat positive	somewhat positive	moderately important	moderately important	moderately important	moderately important
Twi	2022-01-05	09:56:40	834.06	100% (Voice)	Will Participate	below 18
Twi	2022-01-05	09:43:12	678.18	100% (Voice)	Will Participate	below 18
Twi	2022-01-05	09:36:12	301.98	100% (Voice)	Will Participate	below 18
Twi	2022-01-05	09:10:25	475.22	100% (Voice)	Will Participate	below 18
Twi	2022-01-05	09:07:50	19.86	24.6914% (Voice)
English	2022-01-05	08:33:18	267.76	100% (Voice)	Will Participate	below 18
Twi	2022-01-05	08:29:48	562.879	100% (Voice)	Will Participate	between 18 and 35	Male	Yes	Yes											likely	likely				100% (Voice)		likely	extremely safe	extremely effective	easy		very clear		100% (Voice)	very positive	100% (Voice)					100% (Voice)	very positive	very positive	very positive	very positive	extremely important	extremely important	extremely important	extremely important
Dagbani	2022-01-05	09:12:31	599.46	100% (Voice)	Will Participate	below 18
Dagbani	2022-01-05	09:01:26	373.88	100% (Voice)	Will Participate	below 18
Dagbani	2022-01-05	08:55:47	277.62	100% (Voice)	Will Participate	below 18
Dagbani	2022-01-05	08:48:29	303.04	100% (Voice)	Will Participate	below 18
Dagbani	2022-01-05	09:04:10	741.1	100% (Voice)	Will Participate	between 18 and 35	Male	Yes	Yes											extremely likely	extremely likely					100% (Voice)	extremely likely	somewhat safe	somewhat effective	very easy		very clear		100% (Voice)	very positive	100% (Voice)					100% (Voice)	very positive	very negative	very positive	very positive	extremely important	extremely important	extremely important	extremely important
Twi	2022-01-05	08:26:01	694.64	100% (Voice)	Will Participate	between 18 and 35	Female	No	No	100% (Voice)	No	unlikely	unlikely		100% (Voice)				unlikely	unlikely	unlikely		100% (Voice)				unlikely	somewhat unsafe	somewhat uneffective		difficult		unclear	100% (Voice)	somewhat negative	100% (Voice)		100% (Voice)				somewhat negative	somewhat negative	somewhat negative	somewhat negative	low importance	low importance	low importance	low importance
Twi	2022-01-05	10:50:35	1114.34	100% (Voice)	Will Participate	between 36 and 60	Male	Yes	Yes											extremely unlikely	likely				100% (Voice)		likely	extremely safe	extremely effective	easy		clear		100% (Voice)	somewhat positive	100% (Voice)				100% (Voice)		somewhat positive	somewhat positive	very positive	very positive	extremely important	extremely important	extremely important	extremely important
Dagbani	2022-01-05	08:29:19	957.9	100% (Voice)	Will Participate	between 36 and 60	Male	Yes	Yes											extremely likely	extremely likely					100% (Voice)	extremely unlikely	somewhat safe	extremely effective	very easy		very clear		100% (Voice)	very positive	100% (Voice)					100% (Voice)	very positive	very positive	very positive	very positive	extremely important	extremely important	extremely important	extremely important
Hausa	2022-01-05	09:03:22	191.78	100% (Voice)	Will Not Participate
Twi	2022-01-05	08:54:32	739.62	100% (Voice)	Will Participate	between 18 and 35	Male	Yes	Yes											extremely likely	extremely likely					100% (Voice)	extremely likely	somewhat safe	somewhat effective	very easy		very clear		100% (Voice)	very positive	100% (Voice)					100% (Voice)	very positive	very positive	very positive	very positive	extremely important	extremely important	extremely important	extremely important
Twi	2022-01-05	08:51:27	118.1	100% (Voice)	Will Participate	below 18
Twi	2022-01-05	08:48:30	125.92	100% (Voice)	Will Participate	below 18
Twi	2022-01-05	08:15:05	549.92	100% (Voice)	Will Participate	between 18 and 35	Male	No	No	100% (Voice)	No	unlikely	unlikely		100% (Voice)				unlikely	unlikely	unlikely		100% (Voice)				unlikely	somewhat unsafe	somewhat uneffective		difficult		unclear	100% (Voice)	somewhat negative	100% (Voice)		100% (Voice)				somewhat negative	somewhat negative	somewhat negative	somewhat negative	low importance	low importance	low importance	not important
Twi	2022-01-05	08:24:16	617.46	100% (Voice)	Will Participate	between 18 and 35	Male	Yes	Yes											extremely likely	extremely likely					100% (Voice)	extremely likely	somewhat safe	somewhat effective	very easy		very clear		100% (Voice)	very positive	100% (Voice)					100% (Voice)	very positive	very positive	very positive	very positive	extremely important	extremely important	extremely important	extremely important
Dagbani	2022-01-05	08:29:31	958.46	100% (Voice)	Will Participate	between 18 and 35	Female	Yes	Yes											extremely likely	extremely likely					100% (Voice)	extremely likely	somewhat safe	somewhat effective	very easy		very clear		100% (Voice)	very positive	100% (Voice)					100% (Voice)	very positive	very positive	very positive	very positive	extremely important	extremely important	extremely important	extremely important
Dagbani	2022-01-05	08:19:15	251.78	100% (Voice)	Will Participate	below 18
English	2022-01-05	08:56:55	824.36	100% (Voice)	Will Participate	between 18 and 35	Male	Yes	Yes											extremely likely	extremely likely					100% (Voice)	extremely likely	somewhat unsafe	somewhat effective	very easy		very clear		100% (Voice)	very positive	100% (Voice)					100% (Voice)	very positive	very positive	very positive	very positive	extremely important	extremely important	extremely important	extremely important
English	2022-01-05	08:29:31	126.3	100% (Voice)	Will Participate	below 18
Dagbani	2022-01-05	08:07:03	509.24	100% (Voice)	Will Participate	between 18 and 35	Female	Yes	Yes											extremely unlikely	extremely unlikely	100% (Voice)					extremely unlikely	extremely unsafe	somewhat uneffective	very difficult		very unclear		100% (Voice)	very negative	100% (Voice)	100% (Voice)					very negative	very negative	very negative	very negative	low importance	not important	not important	not important
Twi	2022-01-05	08:03:26	1005.36	100% (Voice)	Will Participate	between 18 and 35	Male	Yes	Yes											extremely likely	extremely likely					100% (Voice)	likely	extremely safe	extremely effective	easy		clear		100% (Voice)	very positive	100% (Voice)					100% (Voice)	very positive	very positive	very positive	very positive	extremely important	extremely important	extremely important	extremely important
Dagbani	2022-01-05	08:03:56	1768.32	100% (Voice)	Will Participate	between 18 and 35	Male	Not Sure	No	100% (Voice)	Yes	likely	likely				100% (Voice)		likely	likely	not sure			100% (Voice)			not sure	somewhat safe	somewhat effective		difficult		unclear	100% (Voice)	very positive	100% (Voice)					100% (Voice)	very positive	very positive	very positive	very positive	extremely important	extremely important	moderately important	extremely important
Twi	2022-01-05	08:11:10	1235.52	100% (Voice)	Will Participate	between 36 and 60	Female	No	No	100% (Voice)	No	extremely unlikely	unlikely		100% (Voice)				unlikely	unlikely	extremely unlikely	100% (Voice)					likely	extremely unsafe	somewhat uneffective		easy		clear	100% (Voice)	somewhat negative	100% (Voice)		100% (Voice)				very negative	somewhat positive	very negative	somewhat positive	low importance	low importance	moderately important	low importance
English	2022-01-05	07:54:12	255.94	100% (Voice)	Will Participate	below 18
Dagbani	2022-01-05	07:52:02	676.34	100% (Voice)	Will Participate	between 18 and 35	Male	Yes	Yes											likely	likely				100% (Voice)		likely	extremely safe	extremely effective	easy		clear		100% (Voice)	somewhat positive	100% (Voice)				100% (Voice)		somewhat positive	somewhat positive	somewhat positive	somewhat positive	moderately important	moderately important	moderately important	moderately important
English	2022-01-05	07:54:58	553.02	100% (Voice)	Will Participate	between 36 and 60	Male	Yes	Yes											extremely likely	extremely likely					100% (Voice)	extremely likely	somewhat safe	somewhat effective	very easy		very clear		100% (Voice)	very positive	100% (Voice)					100% (Voice)	very positive	very positive	very positive	very positive	extremely important	extremely important	extremely important	extremely important
Dagbani	2022-01-05	08:03:49	1136.48	100% (Voice)	Will Participate	between 36 and 60	Male	Yes	Yes											extremely likely	extremely likely					100% (Voice)	extremely likely	extremely safe	extremely effective	very easy		clear		100% (Voice)	very positive	100% (Voice)					100% (Voice)	very positive	very positive	very positive	very positive	extremely important	extremely important	extremely important	extremely important
Twi	2022-01-05	08:03:24	961.42	100% (Voice)	Will Participate	between 18 and 35	Male	Yes	Yes											extremely unlikely	unlikely		100% (Voice)				likely	extremely safe	extremely effective	difficult		clear		100% (Voice)	somewhat positive	100% (Voice)				100% (Voice)		somewhat positive	somewhat positive	very positive	very positive	extremely important	extremely important	extremely important	extremely important
English	2022-01-05	07:39:56	513.16	100% (Voice)	Will Participate	between 18 and 35	Male	Yes	Yes											extremely likely	extremely likely					100% (Voice)	extremely likely	somewhat safe	somewhat effective	very easy		very clear		100% (Voice)	very positive	100% (Voice)					100% (Voice)	very positive	somewhat positive	very positive	very positive	extremely important	extremely important	moderately important	extremely important
Dagbani	2022-01-05	08:35:07	338.28	100% (Voice)	Will Participate	below 18
Dagbani	2022-01-05	08:06:03	483.74	100% (Voice)	Will Participate	below 18
Dagbani	2022-01-05	07:51:01	620.72	100% (Voice)	Will Participate	below 18
Ewe	2022-01-05	08:02:12	1623.2	100% (Voice)	Will Participate	between 18 and 35	Female	Yes	Yes											unlikely	likely				100% (Voice)		likely	somewhat safe	extremely effective	difficult		clear		100% (Voice)	somewhat positive	100% (Voice)				100% (Voice)		somewhat positive	neutral	neutral	very positive	moderately important	moderately important	moderately important	not important
Dagbani	2022-01-05	07:50:25	380.94	100% (Voice)	Will Participate	below 18
Dagbani	2022-01-05	07:50:30	824.06	100% (Voice)	Will Participate	between 18 and 35	Male	Yes	Yes											extremely likely	extremely likely					100% (Voice)	extremely likely	somewhat safe	somewhat effective	very easy		very clear		100% (Voice)	very positive	100% (Voice)					100% (Voice)	very positive	very positive	very positive	very positive	extremely important	extremely important	extremely important	extremely important
Twi	2022-01-05	07:38:40	785.08	100% (Voice)	Will Not Participate
Twi	2022-01-05	07:39:05	922.78	100% (Voice)	Will Participate	between 18 and 35	Male	Yes	Yes											extremely likely	extremely likely					100% (Voice)	extremely likely	extremely safe	extremely effective	very difficult		very unclear		100% (Voice)	very positive	100% (Voice)					100% (Voice)	very positive	very positive	very positive	very positive	extremely important	extremely important	extremely important	extremely important
Twi	2022-01-05	07:35:44	182.38	100% (Voice)	Will Participate	between 18 and 35	Male	Yes
English	2022-01-05	07:26:13	667.039	100% (Voice)	Will Participate	between 18 and 35	Male	Yes	Yes											extremely unlikely	extremely likely					100% (Voice)	likely	somewhat safe	somewhat effective	easy		very clear		100% (Voice)	very positive	100% (Voice)					100% (Voice)	very positive	very positive	very positive	very positive	extremely important	extremely important	extremely important	extremely important
Ewe	2022-01-05	08:53:42	1467.3	100% (Voice)	Will Participate	between 18 and 35	Female	Yes	Yes											likely	likely				100% (Voice)		likely	somewhat safe	extremely effective	easy		clear		100% (Voice)	somewhat positive	100% (Voice)				100% (Voice)		very positive	neutral	somewhat positive	very positive	extremely important	extremely important	not sure	moderately important
Dagbani	2022-01-05	07:25:05	849.72	100% (Voice)	Will Participate	between 18 and 35	Male	Yes	Yes											extremely likely	extremely unlikely	100% (Voice)					extremely likely	somewhat safe	somewhat effective	very easy		very clear		100% (Voice)	very positive	100% (Voice)					100% (Voice)	very positive	very positive	very positive	very positive	extremely important	extremely important	extremely important	extremely important
Twi	2022-01-05	08:29:32	1212.4	100% (Voice)	Will Participate	between 18 and 35	Male	Yes	No	100% (Voice)	Yes	extremely unlikely	likely				100% (Voice)		likely	likely	likely				100% (Voice)		likely	extremely safe	extremely effective		easy		clear	100% (Voice)	very positive	100% (Voice)					100% (Voice)	very positive	very positive	very positive	very positive	extremely important	extremely important	extremely important	extremely important
Twi	2022-01-05	07:33:02	590.12	100% (Voice)	Will Participate	between 18 and 35	Female	No	No	100% (Voice)	No	unlikely	unlikely		100% (Voice)				unlikely	unlikely	extremely unlikely	100% (Voice)					unlikely	somewhat unsafe	somewhat uneffective		easy		clear	100% (Voice)	somewhat negative	100% (Voice)		100% (Voice)				somewhat negative	very negative	somewhat negative	somewhat negative	low importance	low importance	low importance	low importance
Twi	2022-01-05	07:24:42	411.3	100% (Voice)	Will Participate	between 18 and 35	Female	No	No	100% (Voice)	No	unlikely	unlikely		100% (Voice)				unlikely	unlikely	unlikely		100% (Voice)				unlikely	somewhat unsafe	somewhat uneffective		difficult		unclear	100% (Voice)	somewhat negative	100% (Voice)		100% (Voice)				somewhat negative	somewhat negative	somewhat negative	somewhat negative	low importance	low importance	low importance	low importance
Twi	2022-01-05	07:14:43	530.06	100% (Voice)	Will Participate	between 18 and 35	Male	No	No	100% (Voice)	No	unlikely	unlikely		100% (Voice)				likely	unlikely	unlikely		100% (Voice)				likely	somewhat unsafe	somewhat uneffective		easy		unclear	100% (Voice)	somewhat negative	100% (Voice)		100% (Voice)				somewhat negative	somewhat negative	somewhat negative	somewhat negative	low importance	low importance	low importance	low importance
Twi	2022-01-05	07:51:14	710.18	100% (Voice)	Will Participate	between 18 and 35	Male	Yes	Yes											extremely likely	extremely likely					100% (Voice)	extremely likely	somewhat safe	somewhat effective	very easy		very clear		100% (Voice)	very positive	100% (Voice)					100% (Voice)	very positive	very positive	very positive	very positive	extremely important	extremely important	extremely important	extremely important
Twi	2022-01-05	07:43:20	119.44	100% (Voice)	Will Participate	below 18
Twi	2022-01-05	07:35:29	1161.1	100% (Voice)	Will Participate	between 18 and 35	Male	Yes	Yes											unlikely	extremely unlikely	100% (Voice)					likely	extremely safe	extremely effective	very difficult		clear		100% (Voice)	very positive	100% (Voice)					100% (Voice)	very positive	very positive	very positive	very positive	extremely important	extremely important	not important	extremely important
Twi	2022-01-05	07:10:57	984.78	100% (Voice)	Will Participate	between 18 and 35	Male	Yes	Yes											extremely likely	likely				100% (Voice)		extremely likely	extremely safe	extremely effective	very difficult		very unclear		100% (Voice)	very positive	100% (Voice)					100% (Voice)	very positive	very positive	very positive	very positive	extremely important	extremely important	extremely important	extremely important
Twi	2022-01-05	07:05:19	643.8	100% (Voice)	Will Participate	between 36 and 60	Male	Yes	Yes											likely	likely				100% (Voice)		unlikely	extremely safe	somewhat effective	easy		clear		100% (Voice)	very positive	100% (Voice)					100% (Voice)	very positive	very positive	very positive	very positive	extremely important	extremely important	moderately important	extremely important
Twi	2022-01-05	07:03:01	125.16	100% (Voice)	Will Participate	below 18
Twi	2022-01-05	07:05:08	1196.06	100% (Voice)	Will Participate	between 18 and 35	Male	Yes	Yes											likely	not sure			100% (Voice)			likely	somewhat safe	somewhat effective	easy		clear		100% (Voice)	very positive	100% (Voice)					100% (Voice)	very positive	very positive	very positive	very positive	extremely important	extremely important	extremely important	extremely important
Twi	2022-01-05	07:30:58	868.98	100% (Voice)	Will Participate	between 18 and 35	Female	Yes	Yes											likely	likely				100% (Voice)		extremely unlikely	extremely unsafe	extremely uneffective	very difficult		very unclear		100% (Voice)	very negative	100% (Voice)	100% (Voice)					very negative	very negative	very negative	very positive	extremely important	not important	not important	not important
Twi	2022-01-05	06:57:50	40.76	24.6914% (Voice)
Dagbani	2022-01-05	09:52:15	860.08	100% (Voice)	Will Participate	between 18 and 35	Male	Yes	No	100% (Voice)	Yes	likely	likely				100% (Voice)		likely	likely	extremely unlikely	100% (Voice)					likely	extremely safe	extremely effective		very difficult		clear	100% (Voice)	very negative	100% (Voice)	100% (Voice)					somewhat positive	very negative	very negative	very negative	moderately important	moderately important	not important	moderately important
Twi	2022-01-05	06:53:11	885.421	100% (Voice)	Will Participate	between 18 and 35	Female	Yes	Yes											likely	likely				100% (Voice)		likely	extremely safe	not sure	easy		clear		100% (Voice)	somewhat negative	100% (Voice)		100% (Voice)				somewhat positive	somewhat negative	somewhat negative	somewhat negative	low importance	moderately important	low importance	low importance
English	2022-01-05	07:00:39	843.4	100% (Voice)	Will Participate	between 18 and 35	Male	Yes	Yes											extremely unlikely	likely				100% (Voice)		likely	somewhat safe	somewhat effective	easy		clear		100% (Voice)	very positive	100% (Voice)					100% (Voice)	very positive	very positive	very positive	very positive	extremely important	extremely important	extremely important	extremely important
Twi	2022-01-05	06:55:47	1270.26	100% (Voice)	Will Participate	between 36 and 60	Male	No	No	100% (Voice)	No	unlikely	unlikely		100% (Voice)				unlikely	unlikely	extremely unlikely	100% (Voice)					likely	extremely unsafe	somewhat uneffective		easy		clear	100% (Voice)	somewhat negative	100% (Voice)		100% (Voice)				somewhat negative	neutral	very negative	somewhat positive	low importance	low importance	low importance	low importance
English	2022-01-05	06:44:31	416.02	100% (Voice)	Will Participate	between 18 and 35	Female	Yes	Yes											likely	extremely likely					100% (Voice)	likely	somewhat safe	somewhat effective	easy		clear		100% (Voice)	very positive	100% (Voice)					100% (Voice)	very positive	somewhat positive	very positive	somewhat positive	extremely important	extremely important	extremely important	extremely important
Dagbani	2022-01-05	08:31:36	817.12	100% (Voice)	Will Participate	between 18 and 35	Female	No	Yes											extremely unlikely	extremely unlikely	100% (Voice)					extremely likely	somewhat safe	somewhat effective	very difficult		very clear		100% (Voice)	very negative	100% (Voice)	100% (Voice)					very positive	somewhat positive	very positive	very positive	moderately important	extremely important	moderately important	extremely important
Twi	2022-01-05	06:40:44	132.82	100% (Voice)	Will Not Participate
Dagbani	2022-01-05	07:25:07	1020.4	100% (Voice)	Will Participate	between 18 and 35	Male	Yes	Yes											extremely likely	extremely likely					100% (Voice)	extremely likely	somewhat safe	extremely effective	very difficult		very clear		100% (Voice)	very positive	100% (Voice)					100% (Voice)	very positive	very positive	very positive	very positive	extremely important	extremely important	extremely important	extremely important
Dagbani	2022-01-05	07:16:38	314.4	100% (Voice)	Will Participate	below 18
Dagbani	2022-01-05	06:48:53	775.78	100% (Voice)	Will Participate	below 18
Dagbani	2022-01-05	08:54:41	388.94	100% (Voice)	Will Participate	below 18
Dagbani	2022-01-05	09:23:13	952.56	100% (Voice)	Will Participate	between 18 and 35	Female	Yes	Yes											extremely likely	extremely unlikely	100% (Voice)					extremely likely	extremely unsafe	somewhat effective	very difficult		very clear		100% (Voice)	very positive	100% (Voice)					100% (Voice)	very positive	very positive	very positive	very positive	extremely important	extremely important	extremely important	extremely important
Dagbani	2022-01-05	09:06:39	149.8	100% (Voice)	Will Participate	below 18
Twi	2022-01-05	06:26:38	823.799	100% (Voice)	Will Participate	between 18 and 35	Female	No	No	100% (Voice)	No	unlikely	unlikely		100% (Voice)				unlikely	unlikely	unlikely		100% (Voice)				unlikely	somewhat unsafe	somewhat uneffective		very difficult		unclear	100% (Voice)	very negative	100% (Voice)	100% (Voice)					very negative	very negative	very negative	very negative	low importance	low importance	low importance	low importance
Dagbani	2022-01-05	06:26:39	451.88	100% (Voice)	Will Participate	between 18 and 35	Male	Yes	Yes											extremely unlikely	unlikely		100% (Voice)				extremely unlikely	extremely unsafe	somewhat uneffective	difficult		unclear		100% (Voice)	very negative	100% (Voice)	100% (Voice)					very negative	somewhat negative	somewhat negative	somewhat negative	not important	not important	not important	low importance
Twi	2022-01-05	06:27:57	1009.82	100% (Voice)	Will Participate	between 18 and 35	Female	Yes	Yes											extremely likely	extremely likely					100% (Voice)	extremely likely	extremely safe	extremely effective	very easy		very clear		100% (Voice)	very positive	100% (Voice)					100% (Voice)	very positive	very positive	very positive	very positive	extremely important	extremely important	extremely important	extremely important
Twi	2022-01-05	06:22:39	735.88	100% (Voice)	Will Participate	between 18 and 35	Male	Yes	Yes											unlikely	unlikely		100% (Voice)				extremely unlikely	extremely safe	extremely uneffective	very difficult		very unclear		100% (Voice)	somewhat positive	100% (Voice)				100% (Voice)		somewhat negative	somewhat negative	somewhat positive	somewhat negative	moderately important	low importance	moderately important	low importance
Dagbani	2022-01-05	06:16:41	1025.92	100% (Voice)	Will Participate	between 18 and 35	Female	Yes	Yes											extremely likely	extremely likely					100% (Voice)	extremely likely	somewhat safe	extremely effective	very easy		very clear		100% (Voice)	very positive	100% (Voice)					100% (Voice)	very positive	very positive	very positive	very positive	extremely important	extremely important	extremely important	extremely important
Twi	2022-01-05	06:22:15	873.32	100% (Voice)	Will Participate	between 18 and 35	Female	Yes	Yes											not sure	not sure			100% (Voice)			extremely unlikely	somewhat unsafe	extremely uneffective	very difficult		not sure		100% (Voice)	very negative	100% (Voice)	100% (Voice)					very negative	very negative	very negative	somewhat positive	moderately important	moderately important	moderately important	moderately important
Twi	2022-01-05	06:19:12	169.92	100% (Voice)	Will Participate	below 18
Twi	2022-01-05	06:16:33	145.1	100% (Voice)	Will Participate	below 18
Twi	2022-01-05	06:13:54	57.34	45.679% (Voice)
Twi	2022-01-05	06:14:11	1048.84	100% (Voice)	Will Participate	between 36 and 60	Female	Yes	Yes											extremely likely	extremely likely					100% (Voice)	extremely likely	extremely safe	extremely effective	easy		clear		100% (Voice)	very negative	100% (Voice)	100% (Voice)					very positive	very positive	very positive	very positive	moderately important	moderately important	moderately important	extremely important
Twi	2022-01-05	06:11:18	144.98	100% (Voice)	Will Participate	below 18
Twi	2022-01-05	06:08:56	670.52	100% (Voice)	Will Participate	between 18 and 35	Male	Yes	Yes											extremely likely	extremely likely					100% (Voice)	likely	somewhat safe	somewhat effective	easy		clear		100% (Voice)	somewhat positive	100% (Voice)				100% (Voice)		very positive	somewhat positive	somewhat positive	somewhat positive	moderately important	extremely important	extremely important	extremely important
Twi	2022-01-05	06:01:11	712.92	100% (Voice)	Will Participate	between 18 and 35	Male	Yes	Yes											extremely likely	extremely likely					100% (Voice)	extremely likely	somewhat safe	somewhat effective	very easy		very clear		100% (Voice)	very positive	100% (Voice)					100% (Voice)	very positive	very positive	very positive	very positive	extremely important	extremely important	extremely important	extremely important
English	2022-01-05	06:14:20	330.58	100% (Voice)	Will Not Participate
English	2022-01-05	06:11:45	120.58	100% (Voice)
English	2022-01-05	06:07:08	217.94	100% (Voice)	Will Participate	below 18
English	2022-01-05	06:03:34	196.46	100% (Voice)	Will Participate	below 18
Twi	2022-01-05	05:49:39	783.901	100% (Voice)	Will Participate	between 18 and 35	Male	Yes	Yes											extremely likely	extremely likely					100% (Voice)	extremely likely	somewhat safe	somewhat effective	very easy		clear		100% (Voice)	very positive	100% (Voice)					100% (Voice)	very positive	somewhat positive	very positive	very positive	moderately important	moderately important	moderately important	moderately important
Dagbani	2022-01-05	05:59:00	1155.08	100% (Voice)	Will Participate	between 18 and 35	Male	Yes	Yes											likely	likely				100% (Voice)		likely	extremely safe	extremely effective	easy		clear		100% (Voice)	somewhat positive	100% (Voice)				100% (Voice)		somewhat positive	somewhat positive	somewhat positive	somewhat positive	moderately important	moderately important	moderately important	moderately important
Dagbani	2022-01-05	05:46:09	753.76	100% (Voice)	Will Participate	between 18 and 35	Male	Yes	Yes											unlikely	likely				100% (Voice)		likely	extremely unsafe	extremely effective	easy		clear		100% (Voice)	somewhat positive	100% (Voice)				100% (Voice)		somewhat positive	somewhat positive	somewhat positive	somewhat positive	not important	moderately important	moderately important	moderately important
Twi	2022-01-05	05:35:22	740.92	100% (Voice)	Will Participate	between 18 and 35	Male	Yes	Yes											likely	extremely unlikely	100% (Voice)					unlikely	extremely safe	extremely effective	very difficult		very unclear		100% (Voice)	somewhat positive	100% (Voice)				100% (Voice)		somewhat positive	somewhat negative	very negative	very negative	not important	moderately important	moderately important	low importance
Twi	2022-01-05	05:44:04	1103.18	100% (Voice)	Will Participate	between 18 and 35	Male	Yes	No	100% (Voice)	Yes	likely	likely				100% (Voice)		likely	likely	likely				100% (Voice)		likely	extremely safe	extremely effective		easy		clear	100% (Voice)	somewhat positive	100% (Voice)				100% (Voice)		somewhat positive	very positive	very positive	very positive	extremely important	moderately important	extremely important	moderately important
Twi	2022-01-05	05:59:52	121.4	100% (Voice)
English	2022-01-05	05:26:21	997.74	100% (Voice)	Will Participate	between 18 and 35	Female	Yes	Yes											likely	likely				100% (Voice)		likely	extremely safe	somewhat uneffective	difficult		clear		100% (Voice)	somewhat positive	100% (Voice)				100% (Voice)		somewhat positive	somewhat positive	somewhat positive	somewhat positive	moderately important	moderately important	moderately important	moderately important
Twi	2022-01-05	06:40:40	1210.96	100% (Voice)	Will Participate	below 18
Twi	2022-01-05	06:36:29	98.1	100% (Voice)
Twi	2022-01-05	06:08:01	911.1	100% (Voice)	Will Participate	below 18
Dagbani	2022-01-05	05:24:04	720.119	100% (Voice)	Will Participate	between 18 and 35	Male	Yes	Yes											likely	likely				100% (Voice)		likely	extremely safe	extremely effective	easy		clear		100% (Voice)	somewhat positive	100% (Voice)				100% (Voice)		somewhat positive	somewhat positive	very positive	very positive	moderately important	moderately important	moderately important	moderately important
Twi	2022-01-05	05:35:48	1740.2	100% (Voice)	Will Participate	between 18 and 35	Female	Yes	Yes											extremely likely	extremely likely					100% (Voice)	extremely likely	somewhat safe	somewhat effective	very easy		very clear		100% (Voice)	very positive	100% (Voice)					100% (Voice)	very positive	very positive	very positive	very positive	extremely important	extremely important	extremely important	extremely important
Twi	2022-01-05	05:12:56	821.64	100% (Voice)	Will Participate	between 18 and 35	Male	Yes	Yes											extremely likely	extremely likely					100% (Voice)	extremely likely	somewhat safe	somewhat effective	very easy		very clear		100% (Voice)	very positive	100% (Voice)					100% (Voice)	very positive	very positive	very positive	very positive	extremely important	extremely important	extremely important	moderately important
English	2022-01-05	08:20:25	1162.7	100% (Voice)	Will Participate	below 18
English	2022-01-05	07:39:25	468.3	100% (Voice)	Will Participate	below 18
English	2022-01-05	06:47:06	231.46	100% (Voice)	Will Participate	below 18
English	2022-01-05	06:31:42	914.3	100% (Voice)	Will Participate	below 18
Dagbani	2022-01-05	02:22:27	693.7	100% (Voice)	Will Participate	between 18 and 35	Female	Yes	Yes											extremely likely	extremely likely					100% (Voice)	extremely likely	extremely safe	somewhat effective	easy		very clear		100% (Voice)	very positive	100% (Voice)					100% (Voice)	very positive	very positive	very positive	very positive	extremely important	extremely important	extremely important	extremely important
Dagbani	2022-01-05	02:21:07	921.64	100% (Voice)	Will Participate	between 18 and 35	Male	Yes	Yes											likely	likely				100% (Voice)		likely	extremely safe	extremely effective	very difficult		clear		100% (Voice)	somewhat positive	100% (Voice)				100% (Voice)		somewhat positive	somewhat positive	somewhat positive	somewhat positive	moderately important	moderately important	moderately important	moderately important
Dagbani	2022-01-05	01:48:58	1096.54	100% (Voice)	Will Participate	below 18
Dagbani	2022-01-05	01:48:09	38.72	22.9885% (Voice)
Dagbani	2022-01-05	01:50:31	713.02	100% (Voice)	Will Participate	between 18 and 35	Female	Yes	Yes											extremely likely	extremely likely					100% (Voice)	extremely likely	somewhat safe	extremely effective	very difficult		very clear		100% (Voice)	very negative	100% (Voice)	100% (Voice)					very positive	very positive	very positive	very positive	extremely important	extremely important	extremely important	extremely important
Twi	2022-01-05	01:53:07	3207.26	100% (Voice)	Will Participate	between 18 and 35	Male	Yes	Yes											likely	likely				100% (Voice)		likely	extremely safe	extremely effective	easy		clear		100% (Voice)	very positive	100% (Voice)					100% (Voice)	very positive	very positive	very positive	very positive	extremely important	extremely important	extremely important	extremely important
Dagbani	2022-01-05	01:06:08	1048.52	100% (Voice)	Will Participate	between 18 and 35	Male	Yes	Yes											extremely likely	extremely likely					100% (Voice)	extremely likely	extremely safe	extremely effective	easy		very unclear		100% (Voice)	somewhat positive	100% (Voice)				100% (Voice)		very positive	very positive	very positive	very positive	extremely important	extremely important	moderately important	extremely important
Dagbani	2022-01-05	00:50:06	841.04	100% (Voice)	Will Participate	between 18 and 35	Male	Yes	Yes											likely	likely				100% (Voice)		likely	extremely safe	extremely effective	easy		clear		100% (Voice)	somewhat positive	100% (Voice)				100% (Voice)		somewhat positive	somewhat positive	somewhat positive	somewhat positive	moderately important	moderately important	moderately important	moderately important
Twi	2022-01-05	01:42:10	1308.02	100% (Voice)	Will Participate	between 18 and 35	Female	No	Yes											extremely likely	likely				100% (Voice)		extremely likely	extremely unsafe	extremely uneffective	very difficult		clear		100% (Voice)	somewhat negative	100% (Voice)		100% (Voice)				somewhat positive	somewhat positive	very negative	neutral	not important	not sure	low importance	not important
Twi	2022-01-05	01:32:55	480.939	100% (Voice)	Will Participate	between 36 and 60	Female	Yes	No	100% (Voice)	No	likely	likely				100% (Voice)		extremely unlikely	unlikely	extremely unlikely	100% (Voice)					not sure	somewhat unsafe	extremely effective		very difficult
English	2022-01-05	00:39:50	1033.92	100% (Voice)	Will Participate	between 18 and 35	Male	Yes	Yes											likely	extremely likely					100% (Voice)	likely	extremely unsafe	extremely uneffective	easy		very clear		100% (Voice)	very positive	100% (Voice)					100% (Voice)	very positive	very positive	very positive	very positive	moderately important	moderately important	moderately important	moderately important
Twi	2022-01-05	00:43:43	1027.14	100% (Voice)	Will Participate	between 18 and 35	Male	Yes	Yes											extremely unlikely	likely				100% (Voice)		likely	extremely safe	extremely effective	easy		clear		100% (Voice)	somewhat positive	100% (Voice)				100% (Voice)		very positive	somewhat positive	very positive	very positive	extremely important	extremely important	moderately important	moderately important
Twi	2022-01-05	00:38:21	146.22	100% (Voice)
Dagbani	2022-01-05	00:39:46	916.88	100% (Voice)	Will Participate	between 18 and 35	Female	Yes	Yes											likely	likely				100% (Voice)		likely	extremely safe	extremely effective	easy		clear		100% (Voice)	somewhat positive	100% (Voice)				100% (Voice)		somewhat positive	somewhat positive	somewhat positive	somewhat positive	moderately important	moderately important	moderately important	moderately important
Dagbani	2022-01-05	00:24:53	384.76	100% (Voice)	Will Participate	between 18 and 35	Male	Yes	Yes											extremely unlikely	unlikely		100% (Voice)				unlikely	somewhat unsafe	extremely uneffective	easy		unclear		100% (Voice)	somewhat positive	100% (Voice)				100% (Voice)		very negative	very negative	somewhat positive
Twi	2022-01-05	00:40:20	1084.26	100% (Voice)	Will Participate	between 18 and 35	Male	Yes	Yes											extremely likely	extremely likely					100% (Voice)	extremely likely	somewhat safe	somewhat effective	very easy		very clear		100% (Voice)	very positive	100% (Voice)					100% (Voice)	very positive	very positive	very positive	very positive	extremely important	extremely important	extremely important	extremely important
Dagbani	2022-01-05	00:14:45	835.741	100% (Voice)	Will Participate	between 18 and 35	Male	Yes	Yes											likely	likely				100% (Voice)		likely	extremely safe	extremely effective	easy		not sure		100% (Voice)	somewhat positive	100% (Voice)				100% (Voice)		somewhat positive	somewhat positive	somewhat positive	somewhat positive	moderately important	extremely important	extremely important	moderately important
Dagbani	2022-01-05	10:45:23	948.02	100% (Voice)	Will Participate	between 18 and 35	Male	Yes	Yes											extremely likely	extremely likely					100% (Voice)	extremely likely	somewhat safe	somewhat effective	very easy		very clear		100% (Voice)	very positive	100% (Voice)					100% (Voice)	very positive	very positive	very positive	very positive	extremely important	extremely important	extremely important	extremely important
Twi	2022-01-05	00:36:04	1141.06	100% (Voice)	Will Participate	between 18 and 35	Male	Yes	Yes											likely	likely				100% (Voice)		likely	extremely safe	somewhat effective	easy		clear		100% (Voice)	very positive	100% (Voice)					100% (Voice)	very positive	very positive	very positive	very positive	extremely important	moderately important	moderately important	moderately important
English	2022-01-05	00:09:53	740.82	100% (Voice)	Will Participate	below 18
English	2022-01-04	23:57:18	101.14	100% (Voice)
Twi	2022-01-04	23:53:11	963.42	100% (Voice)	Will Participate	between 18 and 35	Male	Yes	Yes											likely	likely				100% (Voice)		likely	extremely safe	extremely effective	easy		clear		100% (Voice)	somewhat positive	100% (Voice)				100% (Voice)		somewhat positive	somewhat positive	somewhat positive	very positive	extremely important	extremely important	moderately important	extremely important
Twi	2022-01-04	23:48:48	984.58	100% (Voice)	Will Participate	between 18 and 35	Female	Yes	Yes											likely	likely				100% (Voice)		likely	somewhat unsafe	extremely effective	easy		clear		100% (Voice)	somewhat positive	100% (Voice)				100% (Voice)		somewhat positive	somewhat positive	somewhat positive	somewhat positive	moderately important	moderately important	moderately important	moderately important
Twi	2022-01-04	23:46:32	127.56	100% (Voice)	Will Participate	between 18 and 35	Male
Dagbani	2022-01-04	23:34:34	1043.08	100% (Voice)	Will Participate	between 18 and 35	Male	Yes	Yes											extremely likely	extremely likely					100% (Voice)	extremely likely	somewhat safe	extremely effective	very easy		very clear		100% (Voice)	very positive	100% (Voice)					100% (Voice)	very positive	very positive	very positive	very positive	extremely important	extremely important	extremely important	extremely important
Dagbani	2022-01-04	23:34:45	926.52	100% (Voice)	Will Participate	between 18 and 35	Male	Yes	Yes											likely	extremely likely					100% (Voice)	extremely likely	extremely safe	extremely effective	very difficult		clear		100% (Voice)	somewhat positive	100% (Voice)				100% (Voice)		very positive	very positive	somewhat positive	somewhat positive	extremely important	extremely important	moderately important	extremely important
Dagbani	2022-01-04	23:58:44	1112.94	100% (Voice)	Will Participate	between 18 and 35	Male	Yes	Yes											extremely likely	extremely likely					100% (Voice)	extremely likely	extremely safe	somewhat effective	very easy		very clear		100% (Voice)	very positive	100% (Voice)					100% (Voice)	very positive	very positive	very positive	very positive	extremely important	extremely important	extremely important	extremely important
Dagbani	2022-01-04	23:56:44	114	100% (Voice)	Will Participate	below 18
Dagbani	2022-01-04	23:49:34	361.08	100% (Voice)	Will Participate	between 18 and 35	Male	Yes	Yes											extremely likely	extremely likely					100% (Voice)	extremely likely
Twi	2022-01-04	23:34:35	1018.2	100% (Voice)	Will Participate	between 18 and 35	Female	Yes	Yes											likely	likely				100% (Voice)		likely	extremely safe	extremely effective	easy		clear		100% (Voice)	somewhat positive	100% (Voice)				100% (Voice)		somewhat positive	somewhat positive	somewhat positive	somewhat positive	moderately important	moderately important	moderately important	moderately important
Twi	2022-01-04	23:35:43	780.481	100% (Voice)	Will Participate	between 18 and 35	Male	No	Yes											extremely likely	extremely likely					100% (Voice)	extremely likely	somewhat safe	somewhat effective	very easy		very clear		100% (Voice)	very positive	100% (Voice)					100% (Voice)	very positive	very positive	very positive	very positive	extremely important	extremely important	extremely important	extremely important
Twi	2022-01-04	23:34:46	48.04	34.5679% (Voice)
Twi	2022-01-04	23:31:58	160.94	100% (Voice)
Twi	2022-01-04	23:30:13	1550.9	100% (Voice)	Will Participate	between 18 and 35	Male	Yes	Yes											extremely unlikely	not sure			100% (Voice)			not sure	somewhat unsafe	not sure	very difficult		clear		100% (Voice)	somewhat positive	100% (Voice)				100% (Voice)		somewhat positive	somewhat positive	very positive	very positive	not sure	extremely important	extremely important	extremely important
Twi	2022-01-04	23:31:13	107.48	100% (Voice)
Dagbani	2022-01-04	23:20:34	516.04	100% (Voice)	Will Participate	between 18 and 35	Female	Yes	Yes											extremely unlikely	extremely unlikely	100% (Voice)					extremely unlikely	extremely unsafe	extremely uneffective	very difficult		very unclear		100% (Voice)	very negative	100% (Voice)	100% (Voice)					very negative	very negative	very negative	somewhat negative	not important	not important	not important	not important
Twi	2022-01-05	00:04:44	1123.78	100% (Voice)	Will Participate	between 18 and 35	Male	Yes	Yes											extremely likely	extremely likely					100% (Voice)	extremely likely	somewhat safe	somewhat effective	very easy		very clear		100% (Voice)	very positive	100% (Voice)					100% (Voice)	very positive	very positive	very positive	very positive	extremely important	extremely important	extremely important	extremely important
Twi	2022-01-04	23:15:20	855.06	100% (Voice)	Will Participate	between 18 and 35	Female	No	No	100% (Voice)	No	unlikely	unlikely		100% (Voice)				unlikely	unlikely	unlikely		100% (Voice)				unlikely	extremely safe	extremely effective		difficult		unclear	100% (Voice)	somewhat negative	100% (Voice)		100% (Voice)				somewhat negative	somewhat negative	neutral	neutral	low importance	low importance	low importance	low importance
Dagbani	2022-01-04	23:11:54	157.02	100% (Voice)	Will Not Participate
Dagbani	2022-01-05	10:58:01	204.7	100% (Voice)	Will Participate	between 18 and 35	Male	Yes	Yes											likely
Dagbani	2022-01-04	23:31:53	191.78	100% (Voice)	Will Participate	between 18 and 35	Male	Yes	Yes											likely
Twi	2022-01-04	23:17:18	794.88	100% (Voice)	Will Participate	between 36 and 60	Female	Yes	Yes											likely	likely				100% (Voice)		extremely likely	somewhat safe	somewhat effective	very easy		very clear		100% (Voice)	very positive	100% (Voice)					100% (Voice)	very positive	very positive	very positive	very positive	moderately important	extremely important	extremely important	extremely important
Twi	2022-01-04	23:05:31	694.14	100% (Voice)	Will Participate	between 36 and 60	Female	Yes	Yes											likely	likely				100% (Voice)		likely	extremely safe	extremely effective	easy		clear		100% (Voice)	somewhat positive	100% (Voice)				100% (Voice)		very positive	very positive	very positive	very positive	extremely important	extremely important	extremely important	extremely important
Twi	2022-01-04	23:14:32	752.82	100% (Voice)	Will Participate	between 18 and 35	Male	No	No	100% (Voice)	Yes	unlikely	unlikely		100% (Voice)				extremely unlikely	unlikely	extremely unlikely	100% (Voice)					extremely likely	somewhat safe	somewhat effective	very easy		very clear		100% (Voice)	very positive	100% (Voice)					100% (Voice)	very positive	very positive	very positive	very positive	extremely important	extremely important	extremely important	extremely important
Twi	2022-01-04	23:04:35	574.54	100% (Voice)	Will Participate	between 18 and 35	Male	Yes	Yes											extremely likely	extremely likely					100% (Voice)	extremely likely	somewhat safe	somewhat effective	very easy		very unclear		100% (Voice)	very positive	100% (Voice)					100% (Voice)	somewhat negative	very positive	very positive	very positive	extremely important	extremely important	extremely important	extremely important
English	2022-01-04	23:41:39	1537.54	100% (Voice)	Will Participate	between 18 and 35	Male	Yes	No	100% (Voice)	Yes	extremely likely	likely				100% (Voice)		likely	likely	extremely unlikely	100% (Voice)					extremely likely	somewhat safe	somewhat effective		easy		clear	100% (Voice)	neutral	100% (Voice)			100% (Voice)			somewhat positive	somewhat positive	neutral	very positive	moderately important	extremely important	moderately important	low importance
Dagbani	2022-01-04	23:38:37	2111.02	100% (Voice)	Will Participate	below 18
Twi	2022-01-05	09:38:01	1208.54	100% (Voice)	Will Participate	between 18 and 35	Female	Yes	Yes											likely	unlikely		100% (Voice)				likely	extremely safe	extremely effective	easy		clear		100% (Voice)	somewhat positive	100% (Voice)				100% (Voice)		somewhat positive	somewhat negative	somewhat positive	neutral	extremely important	low importance	extremely important	moderately important
English	2022-01-04	22:51:55	1176.7	100% (Voice)	Will Participate	between 18 and 35	Female	Yes	Yes											likely	likely				100% (Voice)		extremely likely	somewhat unsafe	extremely effective	easy		clear		100% (Voice)	very positive	100% (Voice)					100% (Voice)	very positive	very positive	very positive	very positive	extremely important	extremely important	extremely important	extremely important
Dagbani	2022-01-05	09:45:40	1346.8	100% (Voice)	Will Participate	between 18 and 35	Male	Yes	Yes											extremely likely	likely				100% (Voice)		extremely likely	somewhat safe	extremely effective	very difficult		clear		100% (Voice)	very positive	100% (Voice)					100% (Voice)	somewhat positive	somewhat positive	very positive	somewhat positive	moderately important	moderately important	extremely important	extremely important
Ewe	2022-01-04	23:03:34	34.64	11% (Voice)
Ewe	2022-01-04	22:56:56	343.3	100% (Voice)	Will Participate	below 18
Dagbani	2022-01-04	23:02:13	797.319	100% (Voice)	Will Participate	between 18 and 35	Female	Yes	Yes											extremely likely	extremely likely					100% (Voice)	extremely likely	extremely safe	somewhat effective	very easy		very clear		100% (Voice)	very positive	100% (Voice)					100% (Voice)	very positive	very positive	very positive	very positive	extremely important	moderately important	extremely important	extremely important
Dagbani	2022-01-04	22:43:10	890.96	100% (Voice)	Will Participate	between 18 and 35	Female	Yes	Yes											extremely likely	extremely likely					100% (Voice)	extremely likely	extremely unsafe	extremely effective	very difficult		very clear		100% (Voice)	very positive	100% (Voice)					100% (Voice)	very positive	very positive	very positive	very positive	extremely important	extremely important	extremely important	extremely important
English	2022-01-04	22:41:53	962.84	100% (Voice)	Will Participate	between 18 and 35	Female	Yes	Yes											extremely likely	extremely likely					100% (Voice)	extremely likely	somewhat safe	somewhat effective	very difficult		very clear		100% (Voice)	very positive	100% (Voice)					100% (Voice)	very positive	very positive	very positive	very positive	extremely important	extremely important	extremely important	extremely important
Twi	2022-01-05	07:25:55	1236.98	100% (Voice)	Will Participate	between 36 and 60	Male	Yes	Yes											extremely likely	extremely likely					100% (Voice)	extremely likely	extremely safe	extremely effective	easy		clear		100% (Voice)	very positive	100% (Voice)					100% (Voice)	very positive	very positive	very positive	very positive	extremely important	extremely important	extremely important	extremely important
Twi	2022-01-04	22:43:09	1037.5	100% (Voice)	Will Participate	between 18 and 35	Male	Yes	Yes											extremely likely	likely				100% (Voice)		extremely likely	extremely safe	extremely effective	very difficult		clear		100% (Voice)	somewhat positive	100% (Voice)				100% (Voice)		very positive	very positive	very positive	very positive	low importance	extremely important	extremely important	extremely important
Twi	2022-01-04	22:34:07	140.82	100% (Voice)
English	2022-01-04	22:29:01	1091.86	100% (Voice)	Will Participate	above 60	Male	Yes	Yes											unlikely	extremely unlikely	100% (Voice)					unlikely	somewhat safe	extremely effective	very difficult		very clear		100% (Voice)	somewhat positive	100% (Voice)				100% (Voice)		very positive	somewhat positive	very positive	very positive	moderately important	extremely important	moderately important	moderately important
Twi	2022-01-04	23:18:35	1512.86	100% (Voice)	Will Participate	between 36 and 60	Male	Yes	Yes											likely	extremely likely					100% (Voice)	likely	extremely safe	extremely effective	difficult		very clear		100% (Voice)	very positive	100% (Voice)					100% (Voice)	somewhat positive	very positive	very positive	very positive	extremely important	extremely important	extremely important	extremely important
Twi	2022-01-04	23:02:42	930.36	100% (Voice)	Will Participate	between 36 and 60	Male	Yes	Yes											extremely likely	extremely likely					100% (Voice)	extremely likely	somewhat safe	extremely effective	difficult		clear		100% (Voice)	somewhat negative	100% (Voice)		100% (Voice)				very positive	very positive	very positive	very positive	low importance	extremely important	extremely important	low importance
Twi	2022-01-04	22:36:36	1138.24	100% (Voice)	Will Participate	between 18 and 35	Female	No	No	100% (Voice)	Yes	likely	likely				100% (Voice)		likely	likely	likely				100% (Voice)		likely	extremely safe	extremely effective		easy		clear	100% (Voice)	somewhat positive	100% (Voice)				100% (Voice)		somewhat positive	somewhat positive	somewhat positive	somewhat positive	moderately important	moderately important	moderately important	moderately important
Dagbani	2022-01-04	22:37:49	802.3	100% (Voice)	Will Participate	between 18 and 35	Male	No	No	100% (Voice)	Yes	likely	likely				100% (Voice)		extremely unlikely	likely	likely				100% (Voice)		likely	extremely safe	extremely uneffective		very difficult		not sure	100% (Voice)	very positive	100% (Voice)					100% (Voice)	very positive	very positive	very positive	neutral	moderately important	moderately important	moderately important	moderately important
Dagbani	2022-01-04	22:21:52	728.9	100% (Voice)	Will Participate	between 18 and 35	Male	Yes	Yes											extremely likely	extremely likely					100% (Voice)	extremely likely	somewhat safe	somewhat effective	very easy		very clear		100% (Voice)	very positive	100% (Voice)					100% (Voice)	very positive	very positive	very positive	very positive	extremely important	extremely important	extremely important	extremely important
Dagbani	2022-01-05	07:18:20	1197.6	100% (Voice)	Will Participate	between 18 and 35	Male	Yes	Yes											extremely likely	extremely likely					100% (Voice)	extremely likely	extremely safe	extremely effective	easy		very clear		100% (Voice)	very positive	100% (Voice)					100% (Voice)	very positive	very positive	very positive	very positive	extremely important	extremely important	extremely important	extremely important
Dagbani	2022-01-04	22:46:28	830.3	100% (Voice)	Will Participate	below 18
Dagbani	2022-01-04	22:39:56	382.2	100% (Voice)	Will Participate	below 18
Dagbani	2022-01-04	22:30:30	521.26	100% (Voice)	Will Participate	below 18
English	2022-01-05	06:39:54	397.26	100% (Voice)	Will Not Participate
English	2022-01-04	23:07:52	525.519	100% (Voice)	Will Participate	between 18 and 35	Male	No	No	100% (Voice)	Maybe	extremely likely	likely				100% (Voice)		not sure	unlikely	unlikely		100% (Voice)				extremely unlikely	somewhat safe	extremely uneffective		difficult
English	2022-01-04	22:24:55	514.54	100% (Voice)	Will Participate	between 18 and 35	Female	Yes	Yes											extremely likely	extremely likely					100% (Voice)	extremely likely	somewhat safe	somewhat effective	very easy		very clear		100% (Voice)	very positive	100% (Voice)					100% (Voice)	very positive	very positive	very positive	very positive	extremely important	extremely important	extremely important	extremely important
Dagbani	2022-01-04	23:24:17	1207.7	100% (Voice)	Will Participate	above 60	Male	Yes	Yes											extremely likely	likely				100% (Voice)		likely	not sure	extremely effective	easy		clear		100% (Voice)	somewhat positive	100% (Voice)				100% (Voice)		somewhat positive	very positive	very positive	somewhat positive	extremely important	extremely important	moderately important	moderately important
Dagbani	2022-01-04	22:41:14	975.12	100% (Voice)	Will Participate	below 18
Dagbani	2022-01-04	22:20:02	1109.14	100% (Voice)	Will Participate	between 18 and 35	Female	Yes	No	100% (Voice)	Yes	extremely likely	extremely likely					100% (Voice)	extremely likely	extremely likely	likely				100% (Voice)		extremely likely	extremely unsafe	extremely effective		very easy		very clear	100% (Voice)	very positive	100% (Voice)					100% (Voice)	very negative	very positive	very positive	somewhat positive	extremely important	extremely important	moderately important	extremely important
Dagbani	2022-01-04	22:17:51	108.32	100% (Voice)	Will Participate
Twi	2022-01-05	07:28:35	24.12	6.89655% (Voice)
Twi	2022-01-05	07:20:42	262.6	100% (Voice)	Will Participate	below 18
Twi	2022-01-04	22:16:52	979.82	100% (Voice)	Will Participate	between 36 and 60	Male	Yes	Yes											likely	likely				100% (Voice)		likely	extremely safe	extremely effective	easy		clear		100% (Voice)	somewhat positive	100% (Voice)				100% (Voice)		somewhat positive	somewhat positive	somewhat positive	somewhat positive	moderately important	extremely important	not important	moderately important
English	2022-01-04	23:29:29	1314.96	100% (Voice)	Will Participate	between 18 and 35	Male	Yes	Yes											extremely likely	extremely likely					100% (Voice)	extremely likely	extremely safe	extremely effective	very easy		very clear		100% (Voice)	very positive	100% (Voice)					100% (Voice)	very positive	very positive	very positive	very positive	extremely important	extremely important	extremely important	extremely important
English	2022-01-04	23:04:12	1503.38	100% (Voice)	Will Participate	below 18
English	2022-01-04	22:56:37	427.9	100% (Voice)	Will Participate	below 18
English	2022-01-04	22:56:08	26.82	31.0345% (Voice)
English	2022-01-04	22:47:11	131.02	100% (Voice)
English	2022-01-04	22:38:32	473.32	100% (Voice)	Will Participate	below 18
English	2022-01-04	22:25:15	751.14	100% (Voice)	Will Participate	below 18
English	2022-01-04	22:15:42	1002.54	100% (Voice)	Will Participate	between 18 and 35	Male	Yes	Yes											extremely unlikely	extremely likely					100% (Voice)	unlikely	extremely unsafe	not sure	very easy		very clear		100% (Voice)	very positive	100% (Voice)					100% (Voice)	somewhat positive	very positive	somewhat positive	very positive	extremely important	extremely important	moderately important	extremely important
Dagbani	2022-01-04	22:13:45	934.22	100% (Voice)	Will Participate	between 18 and 35	Male	Yes	Yes											extremely likely	extremely likely					100% (Voice)	extremely likely	somewhat safe	somewhat effective	very difficult		very unclear		100% (Voice)	somewhat negative	100% (Voice)		100% (Voice)				very positive	very positive	very positive	very positive	extremely important	extremely important	extremely important	extremely important
Dagbani	2022-01-04	22:22:50	1109.3	100% (Voice)	Will Participate	between 36 and 60	Male	No	No	100% (Voice)	Yes	extremely likely	extremely likely					100% (Voice)	extremely likely	extremely likely	extremely likely					100% (Voice)	extremely likely	somewhat safe	somewhat effective		very easy		very clear	100% (Voice)	very positive	100% (Voice)					100% (Voice)	very positive	very positive	very positive	somewhat positive	extremely important	extremely important	moderately important	moderately important
English	2022-01-04	22:39:29	887.44	100% (Voice)	Will Participate	between 18 and 35	Male	Yes	Yes											extremely likely	extremely likely					100% (Voice)	extremely likely	extremely safe	extremely effective	very difficult		very unclear		100% (Voice)	very positive	100% (Voice)					100% (Voice)	very positive	very positive	very positive	very positive	extremely important	extremely important	extremely important	extremely important
Dagbani	2022-01-04	22:08:40	898.28	100% (Voice)	Will Participate	between 18 and 35	Male	Yes	Yes											not sure	extremely unlikely	100% (Voice)					likely	extremely unsafe	extremely effective	very difficult		clear		100% (Voice)	somewhat positive	100% (Voice)				100% (Voice)		very negative	somewhat positive	very positive	somewhat positive	moderately important	moderately important	moderately important	moderately important
Dagbani	2022-01-05	08:42:12	719.059	100% (Voice)	Will Participate	between 18 and 35	Female	Yes	Yes											extremely unlikely	unlikely		100% (Voice)				extremely unlikely	somewhat unsafe	extremely uneffective	very difficult		very unclear		100% (Voice)	neutral	100% (Voice)			100% (Voice)			very negative	somewhat negative	neutral	neutral	not sure	not sure	low importance	low importance
Dagbani	2022-01-05	08:33:26	188.52	100% (Voice)	Will Participate	below 18
Dagbani	2022-01-05	08:26:55	330.959	100% (Voice)	Will Participate	below 18
Twi	2022-01-04	23:11:56	978.34	100% (Voice)	Will Participate	between 18 and 35	Male	Yes	Yes											likely	extremely unlikely	100% (Voice)					extremely unlikely	extremely unsafe	somewhat effective	difficult		unclear		100% (Voice)	neutral	100% (Voice)			100% (Voice)			neutral	neutral	neutral	very positive	not sure	not sure	not sure	moderately important
Dagbani	2022-01-04	22:23:05	893.78	100% (Voice)	Will Participate	between 18 and 35	Male	Not Sure	Yes											extremely unlikely	extremely unlikely	100% (Voice)					extremely unlikely	extremely unsafe	somewhat effective	difficult		very clear		100% (Voice)	very positive	100% (Voice)					100% (Voice)	very positive	very positive	very positive	very positive	extremely important	extremely important	extremely important	extremely important
Dagbani	2022-01-04	21:56:26	839.5	100% (Voice)	Will Participate	between 18 and 35	Male	Yes	Yes											extremely unlikely	extremely unlikely	100% (Voice)					extremely unlikely	extremely unsafe	extremely uneffective	very difficult		very unclear		100% (Voice)	very positive	100% (Voice)					100% (Voice)	very negative	very positive	very negative	somewhat negative	not important	moderately important	extremely important	low importance
English	2022-01-04	23:11:15	1093.34	100% (Voice)	Will Participate	between 18 and 35	Male	Yes	Yes											likely	likely				100% (Voice)		extremely likely	somewhat safe	somewhat effective	easy		clear		100% (Voice)	neutral	100% (Voice)			100% (Voice)			very positive	neutral	neutral	very positive	not sure	extremely important	not sure	not sure
English	2022-01-05	05:45:25	1026.74	100% (Voice)	Will Participate	between 18 and 35	Female	Yes	Yes											extremely likely	extremely likely					100% (Voice)	extremely likely	somewhat safe	somewhat effective	very easy		very clear		100% (Voice)	very positive	100% (Voice)					100% (Voice)	very positive	very positive	very positive	very positive	extremely important	extremely important	extremely important	extremely important
Dagbani	2022-01-04	21:50:29	1081.98	100% (Voice)	Will Participate	between 18 and 35	Male	Yes	Yes											extremely likely	extremely likely					100% (Voice)	extremely likely	somewhat safe	extremely effective	very easy		very clear		100% (Voice)	very positive	100% (Voice)					100% (Voice)	very positive	very positive	very positive	very positive	extremely important	extremely important	extremely important	extremely important
Dagbani	2022-01-04	21:42:46	101.98	96.5517% (Voice)
Dagbani	2022-01-04	23:13:38	1082.66	100% (Voice)	Will Participate	between 18 and 35	Male	Yes	Yes											extremely likely	extremely likely					100% (Voice)	extremely likely	somewhat unsafe	extremely effective	very difficult		unclear		100% (Voice)	somewhat positive	100% (Voice)				100% (Voice)		very positive	somewhat positive	very positive	very positive	moderately important	moderately important	moderately important	moderately important
Twi	2022-01-05	06:01:12	743.3	100% (Voice)	Will Participate	between 18 and 35	Male	Yes	Yes											extremely likely	extremely likely					100% (Voice)	extremely likely	somewhat safe	somewhat effective	very easy		very clear		100% (Voice)	somewhat negative	100% (Voice)		100% (Voice)				very positive	very positive	very positive	very positive	extremely important	extremely important	extremely important	extremely important
Ewe	2022-01-04	21:30:54	1524.56	100% (Voice)	Will Participate	between 18 and 35	Female	Yes	No	100% (Voice)	Yes	likely	likely				100% (Voice)		likely	likely	likely				100% (Voice)		extremely unlikely	extremely safe	extremely effective		easy		clear	100% (Voice)	very positive	100% (Voice)					100% (Voice)	very positive	very positive	very positive	very positive	extremely important	extremely important	extremely important	extremely important
Dagbani	2022-01-04	23:39:37	621.74	100% (Voice)	Will Participate	below 18
Twi	2022-01-04	21:55:41	947.12	100% (Voice)	Will Participate	between 18 and 35	Male	Yes	Yes											extremely unlikely	extremely unlikely	100% (Voice)					extremely unlikely	extremely unsafe	extremely uneffective	very difficult		very unclear		100% (Voice)	very negative	100% (Voice)	100% (Voice)					very negative	very negative	very negative	very negative	not important	not important	not important	not important
Twi	2022-01-05	05:49:22	818.92	100% (Voice)	Will Participate	between 18 and 35	Female	Yes	Yes											extremely likely	extremely likely					100% (Voice)	extremely likely	somewhat safe	somewhat effective	very easy		very clear		100% (Voice)	very positive	100% (Voice)					100% (Voice)	very positive	very positive	very positive	very positive	extremely important	extremely important	extremely important	extremely important
Twi	2022-01-05	05:33:57	903.68	100% (Voice)	Will Participate	between 18 and 35	Male	Yes	Yes											extremely likely	extremely likely					100% (Voice)	extremely likely	somewhat safe	somewhat effective	very easy		very clear		100% (Voice)	very positive	100% (Voice)					100% (Voice)	very positive	very positive	very positive	very positive	not sure	not sure	not sure	not sure
Twi	2022-01-04	21:20:36	718.72	100% (Voice)	Will Participate	between 18 and 35	Male	No	Yes											likely	likely				100% (Voice)		likely	extremely safe	extremely uneffective	easy		clear		100% (Voice)	somewhat positive	100% (Voice)				100% (Voice)		very negative	somewhat positive	somewhat positive	somewhat positive	moderately important	moderately important	moderately important	moderately important
Twi	2022-01-04	22:26:55	1123.62	100% (Voice)	Will Participate	between 18 and 35	Male	Yes	Yes											likely	extremely unlikely	100% (Voice)					likely	extremely safe	extremely effective	easy		clear		100% (Voice)	somewhat positive	100% (Voice)				100% (Voice)		very positive	neutral	very positive	very positive	extremely important	extremely important	moderately important	extremely important
Twi	2022-01-04	22:03:07	1369.08	100% (Voice)	Will Participate	below 18
Twi	2022-01-04	21:25:19	783.3	100% (Voice)	Will Participate	between 18 and 35	Female	No	Yes											extremely unlikely	extremely unlikely	100% (Voice)					extremely unlikely	extremely unsafe	extremely uneffective	very difficult		very unclear		100% (Voice)	very negative	100% (Voice)	100% (Voice)					very negative	very negative	very negative	very negative	not important	not important	not important	not important
Dagbani	2022-01-04	21:53:35	509.82	100% (Voice)	Will Participate	between 18 and 35	Male	Yes	Yes											extremely likely	extremely likely					100% (Voice)	extremely likely	somewhat safe	somewhat effective	very easy		very clear		100% (Voice)	very positive	100% (Voice)					100% (Voice)	very positive	very positive	very positive	very positive	extremely important	extremely important	extremely important	extremely important
Twi	2022-01-04	22:59:28	161.1	100% (Voice)	Will Not Participate
Dagbani	2022-01-04	21:15:20	780.9	100% (Voice)	Will Participate	between 18 and 35	Male	Yes	Yes											extremely likely	extremely likely					100% (Voice)	extremely likely	somewhat safe	somewhat effective	very easy		very clear		100% (Voice)	very positive	100% (Voice)					100% (Voice)	very positive	very positive	very positive	very positive	extremely important	extremely important	extremely important	extremely important
Dagbani	2022-01-04	21:16:48	780.92	100% (Voice)	Will Participate	between 18 and 35	Male	Yes	Yes											likely	likely				100% (Voice)		likely	extremely safe	extremely effective	easy		clear		100% (Voice)	somewhat positive	100% (Voice)				100% (Voice)		somewhat positive	somewhat positive	somewhat positive	somewhat positive	moderately important	moderately important	moderately important	moderately important
Dagbani	2022-01-04	21:12:15	178.14	100% (Voice)	Will Participate	between 18 and 35	Male	Yes
Twi	2022-01-05	08:55:11	1038.66	100% (Voice)	Will Participate	between 18 and 35	Male	Not Sure	Yes											unlikely	likely				100% (Voice)		not sure	extremely safe	not sure	easy		very unclear		100% (Voice)	neutral	100% (Voice)			100% (Voice)			neutral	neutral	somewhat positive	neutral	moderately important	not sure	not sure	not important
Twi	2022-01-04	21:09:02	833.08	100% (Voice)	Will Participate	between 18 and 35	Female	No	Yes											unlikely	unlikely		100% (Voice)				unlikely	extremely unsafe	somewhat uneffective	difficult		unclear		100% (Voice)	somewhat negative	100% (Voice)		100% (Voice)				somewhat negative	somewhat negative	very negative	somewhat negative	not important	low importance	not important	low importance
Dagbani	2022-01-04	21:20:52	1217.88	100% (Voice)	Will Participate	between 18 and 35	Female	Yes	Yes											extremely unlikely	unlikely		100% (Voice)				extremely unlikely	extremely unsafe	extremely uneffective	very difficult		very unclear		100% (Voice)	very negative	100% (Voice)	100% (Voice)					somewhat negative	somewhat negative	very negative	very positive	moderately important	moderately important	extremely important	low importance
Twi	2022-01-04	21:21:49	1331.48	100% (Voice)	Will Participate	between 18 and 35	Male	Yes	Yes											likely	likely				100% (Voice)		likely	extremely safe	extremely effective	easy		clear		100% (Voice)	somewhat positive	100% (Voice)				100% (Voice)		very negative	very negative	somewhat positive	somewhat positive	moderately important	moderately important	moderately important	moderately important
Twi	2022-01-04	21:07:35	1062.28	100% (Voice)	Will Participate	between 18 and 35	Male	Yes	Yes											extremely likely	extremely likely					100% (Voice)	extremely likely	somewhat safe	somewhat effective	very easy		very clear		100% (Voice)	very positive	100% (Voice)					100% (Voice)	very positive	very positive	very positive	very positive	extremely important	extremely important	extremely important	extremely important
Dagbani	2022-01-05	03:48:58	963.72	100% (Voice)	Will Participate	between 18 and 35	Male	Yes	Yes											likely	extremely likely					100% (Voice)	extremely likely	somewhat safe	somewhat effective	easy		clear		100% (Voice)	somewhat positive	100% (Voice)				100% (Voice)		very positive	very positive	very positive	very positive	extremely important	moderately important	moderately important	moderately important
Ewe	2022-01-04	20:55:39	466.64	100% (Voice)	Will Participate	between 18 and 35	Male	No	No	100% (Voice)	Yes	extremely unlikely	extremely likely					100% (Voice)	extremely likely	extremely likely	extremely likely					100% (Voice)	extremely likely	somewhat safe	somewhat effective		very easy		very clear	100% (Voice)	very positive	100% (Voice)					100% (Voice)	very positive	very positive	very positive	very positive	extremely important	extremely important	extremely important	extremely important
Dagbani	2022-01-04	21:13:18	990.4	100% (Voice)	Will Participate	above 60	Female	Yes	Yes											extremely likely	extremely likely					100% (Voice)	extremely likely	somewhat safe	somewhat effective	very easy		very clear		100% (Voice)	very positive	100% (Voice)					100% (Voice)	very positive	very positive	very positive	very positive	extremely important	extremely important	extremely important	extremely important
Twi	2022-01-04	21:30:12	1261.7	100% (Voice)	Will Participate	between 36 and 60	Male	Yes	Yes											likely	likely				100% (Voice)		likely	extremely safe	extremely effective	easy		clear		100% (Voice)	somewhat positive	100% (Voice)				100% (Voice)		somewhat positive	somewhat positive	somewhat positive	somewhat positive	moderately important	moderately important	moderately important	moderately important
Twi	2022-01-04	20:54:25	952.4	100% (Voice)	Will Participate	between 36 and 60	Female	Yes	Yes											extremely unlikely	extremely unlikely	100% (Voice)					extremely unlikely	extremely unsafe	extremely uneffective	easy		clear		100% (Voice)	very positive	100% (Voice)					100% (Voice)	very positive	very positive	very positive	very positive	extremely important	extremely important	extremely important	extremely important
English	2022-01-04	21:24:21	885.2	100% (Voice)	Will Participate	above 60	Male	Yes	Yes											likely	likely				100% (Voice)		unlikely	somewhat unsafe	extremely uneffective	easy		clear		100% (Voice)	very negative	100% (Voice)	100% (Voice)					somewhat negative	very negative	neutral	somewhat positive	low importance	moderately important	moderately important	moderately important
English	2022-01-04	21:12:28	105.42	100% (Voice)
English	2022-01-04	21:03:38	474.58	100% (Voice)	Will Participate	below 18
Twi	2022-01-04	21:22:49	495.36	100% (Voice)	Will Participate	between 18 and 35	Male	Yes	Yes											extremely unlikely	extremely unlikely	100% (Voice)					extremely unlikely	extremely unsafe	extremely uneffective	very difficult		very unclear		100% (Voice)	very negative	100% (Voice)	100% (Voice)					very negative	very negative	very negative	very negative	not important	not important	not important	not important
Twi	2022-01-04	21:17:58	197.76	100% (Voice)	Will Participate	below 18
Twi	2022-01-04	21:08:21	126.38	100% (Voice)	Will Participate	below 18
Dagbani	2022-01-04	21:18:29	667.52	100% (Voice)	Will Participate	between 18 and 35	Female	Yes	Yes											extremely unlikely	extremely likely					100% (Voice)	extremely likely	somewhat safe	somewhat effective	very easy		very clear		100% (Voice)	very positive	100% (Voice)					100% (Voice)	very positive	very positive	very positive	very positive	extremely important	extremely important	extremely important	extremely important
Dagbani	2022-01-04	20:51:12	678.5	100% (Voice)	Will Participate	between 18 and 35	Female	Yes	Yes											likely	likely				100% (Voice)		likely	extremely safe	extremely effective	easy		clear		100% (Voice)	somewhat positive	100% (Voice)				100% (Voice)		somewhat positive	somewhat positive	somewhat positive	somewhat positive	moderately important	moderately important	moderately important	moderately important
Dagbani	2022-01-04	21:01:53	878.72	100% (Voice)	Will Participate	between 18 and 35	Male	Yes	Yes											extremely likely	extremely likely					100% (Voice)	extremely likely	somewhat safe	somewhat effective	easy		very clear		100% (Voice)	somewhat positive	100% (Voice)				100% (Voice)		somewhat positive	somewhat positive	very positive	very positive	moderately important	extremely important	moderately important	extremely important
Dagbani	2022-01-05	05:51:14	3485.94	100% (Voice)	Will Participate	below 18
Dagbani	2022-01-04	22:00:51	493.08	100% (Voice)	Will Participate	below 18
Dagbani	2022-01-04	21:04:31	3091.8	100% (Voice)	Will Participate	below 18
English	2022-01-05	10:32:13	1781.62	100% (Voice)	Will Participate	below 18
English	2022-01-05	07:01:12	270.94	100% (Voice)	Will Participate	below 18
English	2022-01-05	06:30:29	825.139	100% (Voice)	Will Participate	below 18
English	2022-01-04	22:33:37	240.12	100% (Voice)	Will Participate	below 18
English	2022-01-04	22:18:45	228.48	100% (Voice)	Will Participate	below 18
English	2022-01-04	21:47:52	966.12	100% (Voice)	Will Participate	below 18
English	2022-01-04	21:35:47	416.88	100% (Voice)	Will Participate	below 18
English	2022-01-04	21:11:03	1071.84	100% (Voice)	Will Participate	below 18
Dagbani	2022-01-05	06:56:07	1389	100% (Voice)	Will Participate	below 18
Twi	2022-01-05	05:29:43	903.96	100% (Voice)	Will Participate	between 18 and 35	Male	Yes	No	100% (Voice)	Yes	extremely likely	extremely likely					100% (Voice)	extremely likely	extremely likely	extremely likely					100% (Voice)	not sure	somewhat safe	somewhat effective		very easy		very clear	100% (Voice)	somewhat negative	100% (Voice)		100% (Voice)				somewhat positive	very positive	very positive	very positive	extremely important	extremely important	extremely important	extremely important
Twi	2022-01-05	06:25:59	786.66	100% (Voice)	Will Participate	between 18 and 35	Male	Yes	Yes											unlikely	unlikely		100% (Voice)				likely	somewhat unsafe	somewhat uneffective	difficult		clear		100% (Voice)	very positive	100% (Voice)					100% (Voice)	somewhat negative	very positive	very positive	very negative	low importance	low importance	low importance	low importance
Twi	2022-01-04	21:11:43	1060.58	100% (Voice)	Will Participate	between 18 and 35	Male	Yes	Yes											extremely unlikely	extremely unlikely	100% (Voice)					extremely unlikely	extremely unsafe	somewhat uneffective	very difficult		unclear		100% (Voice)	somewhat positive	100% (Voice)				100% (Voice)		very positive	very positive	somewhat negative	very positive	not sure	low importance	not important	low importance
Twi	2022-01-05	08:35:12	971.28	100% (Voice)	Will Participate	between 18 and 35	Male	Yes	Yes											likely	likely				100% (Voice)		likely	extremely safe	extremely effective	easy		clear		100% (Voice)	somewhat positive	100% (Voice)				100% (Voice)		somewhat positive	somewhat positive	somewhat positive	somewhat positive	moderately important	moderately important	moderately important	moderately important
Twi	2022-01-04	20:50:18	587.14	100% (Voice)	Will Not Participate
Dagbani	2022-01-04	21:31:30	961.06	100% (Voice)	Will Participate	between 36 and 60	Female	Yes	Yes											extremely likely	extremely likely					100% (Voice)	extremely likely	somewhat safe	somewhat effective	very easy		very clear		100% (Voice)	very positive	100% (Voice)					100% (Voice)	very positive	very positive	very positive	very positive	extremely important	extremely important	extremely important	extremely important
Twi	2022-01-04	20:49:01	874.04	100% (Voice)	Will Participate	between 18 and 35	Male	Yes	Yes											extremely likely	extremely likely					100% (Voice)	extremely likely	somewhat safe	somewhat effective	very easy		very clear		100% (Voice)	very positive	100% (Voice)					100% (Voice)	very positive	very positive	very positive	very positive	extremely important	extremely important	extremely important	extremely important
Twi	2022-01-04	20:31:22	815.78	100% (Voice)	Will Participate	between 18 and 35	Male	Yes	Yes											extremely unlikely	likely				100% (Voice)		likely	extremely safe	somewhat effective	easy		clear		100% (Voice)	very positive	100% (Voice)					100% (Voice)	very positive	very positive	very positive	very positive	extremely important	moderately important	moderately important	moderately important
Dagbani	2022-01-05	05:18:43	885.88	100% (Voice)	Will Participate	between 18 and 35	Female	No	Yes											likely	unlikely		100% (Voice)				likely	not sure	not sure	easy		clear		100% (Voice)	somewhat positive	100% (Voice)				100% (Voice)		somewhat positive	very negative	somewhat positive	somewhat positive	not important	not sure	not important	moderately important
Dagbani	2022-01-04	20:29:31	473.24	100% (Voice)	Will Participate	between 18 and 35	Male	Yes	Yes											extremely likely	extremely likely					100% (Voice)	extremely likely	somewhat safe	somewhat effective	very easy		very clear		100% (Voice)	very positive	100% (Voice)					100% (Voice)	very positive	very positive	very positive	very positive	extremely important	extremely important	extremely important	extremely important
Dagbani	2022-01-04	21:47:08	556.32	100% (Voice)	Will Participate	below 18
Dagbani	2022-01-04	21:31:51	898.4	100% (Voice)	Will Participate	below 18
Dagbani	2022-01-04	21:43:50	715.299	100% (Voice)	Will Participate	between 18 and 35	Female	Yes	Yes											likely	likely				100% (Voice)		likely	extremely safe	extremely effective	easy		clear		100% (Voice)	somewhat positive	100% (Voice)				100% (Voice)		somewhat positive	somewhat positive	somewhat positive	somewhat positive	moderately important	moderately important	moderately important	moderately important
Dagbani	2022-01-04	21:41:21	78.06	67.8161% (Voice)
Twi	2022-01-04	20:34:20	839.98	100% (Voice)	Will Participate	between 36 and 60	Female	Yes	Yes											likely	likely				100% (Voice)		likely	extremely safe	extremely effective	easy		clear		100% (Voice)	somewhat positive	100% (Voice)				100% (Voice)		somewhat positive	somewhat positive	somewhat positive	somewhat positive	moderately important	moderately important	moderately important	moderately important
Dagbani	2022-01-04	21:22:52	1035.44	100% (Voice)	Will Participate	between 18 and 35	Male	No	No	100% (Voice)	No	extremely likely	extremely likely					100% (Voice)	extremely likely	extremely likely	extremely likely					100% (Voice)	extremely likely	somewhat safe	somewhat effective		very easy		very clear	100% (Voice)	very positive	100% (Voice)					100% (Voice)	very positive	very positive	very negative	somewhat positive	moderately important	extremely important	extremely important	extremely important
Dagbani	2022-01-05	00:03:44	945.14	100% (Voice)	Will Participate	between 18 and 35	Male	Yes	Yes											extremely likely	extremely likely					100% (Voice)	extremely likely	somewhat safe	somewhat effective	very easy		very clear		100% (Voice)	very positive	100% (Voice)					100% (Voice)	very positive	very positive	very positive	very positive	extremely important	extremely important	extremely important	extremely important
Dagbani	2022-01-04	23:54:42	221.9	100% (Voice)	Will Participate	between 18 and 35	Male	Yes	Yes											extremely likely	extremely likely					100% (Voice)
Twi	2022-01-04	20:27:04	700.64	100% (Voice)	Will Participate	between 18 and 35	Female	Yes	Yes											unlikely	unlikely		100% (Voice)				unlikely	extremely unsafe	somewhat uneffective	difficult		very unclear		100% (Voice)	very negative	100% (Voice)	100% (Voice)					very negative	very negative	very positive	very negative	low importance	low importance	low importance	low importance
Dagbani	2022-01-04	20:47:02	1277.86	100% (Voice)	Will Participate	between 18 and 35	Female	No	Yes											not sure	likely				100% (Voice)		not sure	extremely safe	not sure	easy		clear		100% (Voice)	somewhat positive	100% (Voice)				100% (Voice)		somewhat positive	very negative	somewhat positive	somewhat positive	moderately important	moderately important	moderately important	moderately important
English	2022-01-05	06:54:50	1105.9	100% (Voice)	Will Participate	between 18 and 35	Female	Yes	Yes											extremely likely	likely				100% (Voice)		likely	somewhat safe	somewhat effective	very easy		very clear		100% (Voice)	somewhat negative	100% (Voice)		100% (Voice)				very positive	very positive	very positive	very positive	extremely important	extremely important	extremely important	extremely important
Dagbani	2022-01-04	21:44:19	1046.42	100% (Voice)	Will Participate	between 18 and 35	Male	Yes	Yes											unlikely	extremely likely					100% (Voice)	extremely likely	somewhat safe	somewhat effective	very difficult		very clear		100% (Voice)	very positive	100% (Voice)					100% (Voice)	very positive	very positive	very positive	very positive	extremely important	extremely important	extremely important	extremely important
Dagbani	2022-01-04	21:22:57	561.2	100% (Voice)	Will Participate	below 18
Dagbani	2022-01-04	21:05:36	299.64	100% (Voice)	Will Participate	below 18
Dagbani	2022-01-04	20:47:38	1000.7	100% (Voice)	Will Participate	between 18 and 35	Female	Yes	Yes											unlikely	extremely likely					100% (Voice)	extremely likely	extremely unsafe	extremely effective	very difficult		very clear		100% (Voice)	very positive	100% (Voice)					100% (Voice)	very positive	very positive	very positive	very positive	extremely important	extremely important	extremely important	extremely important
Dagbani	2022-01-05	01:35:59	890.619	100% (Voice)	Will Participate	between 18 and 35	Male	Yes	Yes											likely	likely				100% (Voice)		likely	somewhat safe	extremely uneffective	easy		clear		100% (Voice)	somewhat positive	100% (Voice)				100% (Voice)		somewhat positive	somewhat positive	somewhat positive	somewhat positive	extremely important	extremely important	moderately important	extremely important
Dagbani	2022-01-05	01:24:17	669.5	100% (Voice)	Will Participate	between 18 and 35	Male	Yes	Yes											extremely likely	likely				100% (Voice)		likely	somewhat safe	somewhat effective	easy		clear		100% (Voice)	somewhat positive	100% (Voice)				100% (Voice)		somewhat positive	very positive	somewhat positive	very positive	moderately important	extremely important	moderately important	moderately important
Dagbani	2022-01-05	06:33:55	978.6	100% (Voice)	Will Participate	above 60	Male	Yes	Yes											extremely likely	likely				100% (Voice)		extremely likely	somewhat safe	somewhat effective	very easy		very clear		100% (Voice)	very positive	100% (Voice)					100% (Voice)	very positive	very positive	very positive	very positive	extremely important	extremely important	extremely important	extremely important
Twi	2022-01-04	20:41:04	520.12	100% (Voice)	Will Participate	between 18 and 35	Male	No	No	100% (Voice)	No	unlikely	unlikely		100% (Voice)				unlikely	unlikely	likely				100% (Voice)		unlikely	somewhat unsafe	somewhat uneffective		difficult		unclear	100% (Voice)	somewhat negative	100% (Voice)		100% (Voice)				somewhat negative	somewhat negative	somewhat positive	somewhat negative	low importance	low importance	moderately important	low importance
Twi	2022-01-04	20:24:20	477.1	100% (Voice)	Will Participate	between 18 and 35	Male	No	No	100% (Voice)	No	unlikely	unlikely		100% (Voice)				unlikely	unlikely	unlikely		100% (Voice)				unlikely	extremely safe	somewhat uneffective		difficult		unclear	100% (Voice)	somewhat negative	100% (Voice)		100% (Voice)				somewhat negative	somewhat negative	somewhat negative	somewhat negative	moderately important	low importance	low importance	low importance
Twi	2022-01-04	20:08:21	615.42	100% (Voice)	Will Participate	between 18 and 35	Male	Yes	Yes											likely	likely				100% (Voice)		extremely unlikely	extremely safe	extremely effective	easy		clear		100% (Voice)	somewhat positive	100% (Voice)				100% (Voice)		somewhat positive	somewhat positive	somewhat positive	somewhat positive	moderately important	extremely important	moderately important	moderately important
Twi	2022-01-04	20:12:51	760.059	100% (Voice)	Will Participate	between 18 and 35	Male	Yes	Yes											extremely likely	extremely likely					100% (Voice)	extremely likely	somewhat safe	somewhat effective	very easy		very clear		100% (Voice)	very positive	100% (Voice)					100% (Voice)	very positive	very positive	very positive	very positive	extremely important	extremely important	extremely important	extremely important
Dagbani	2022-01-04	20:20:36	611.74	100% (Voice)	Will Participate	between 18 and 35	Male	No	No	100% (Voice)	No	extremely unlikely	extremely unlikely	100% (Voice)					extremely unlikely	unlikely	unlikely		100% (Voice)				unlikely	somewhat unsafe	somewhat uneffective		difficult		very unclear	100% (Voice)	very negative	100% (Voice)	100% (Voice)					somewhat negative	somewhat negative	somewhat negative	very negative	low importance	not important	low importance	not important
Twi	2022-01-04	22:29:58	547.02	100% (Voice)	Will Participate	below 18
Twi	2022-01-05	08:39:12	411.36	100% (Voice)	Will Participate	between 18 and 35	Female	Yes	Yes											unlikely	likely				100% (Voice)		likely	somewhat unsafe	extremely uneffective
Twi	2022-01-04	21:09:14	596.56	100% (Voice)	Will Participate	between 18 and 35	Female	No	No	100% (Voice)	No	unlikely	unlikely		100% (Voice)				unlikely	unlikely	unlikely		100% (Voice)				unlikely	somewhat unsafe	somewhat uneffective		difficult		unclear	100% (Voice)	somewhat negative	100% (Voice)		100% (Voice)				somewhat negative	somewhat negative	somewhat negative	somewhat positive	low importance	low importance	low importance	low importance
Hausa	2022-01-04	20:23:58	1048.42	100% (Voice)	Will Participate	between 18 and 35	Male	No	Yes											extremely likely	unlikely		100% (Voice)				unlikely	somewhat safe	somewhat effective	difficult		very unclear		100% (Voice)	very negative	100% (Voice)	100% (Voice)					somewhat negative	somewhat negative	somewhat positive	somewhat positive	extremely important	low importance	extremely important	extremely important
Twi	2022-01-04	20:11:10	765.92	100% (Voice)	Will Participate	between 18 and 35	Female	No	No	100% (Voice)	No	unlikely	unlikely		100% (Voice)				unlikely	unlikely	unlikely		100% (Voice)				unlikely	extremely unsafe	extremely uneffective		very difficult		unclear	100% (Voice)	very negative	100% (Voice)	100% (Voice)					very negative	very negative	very negative	very negative	low importance	low importance	low importance	low importance
Dagbani	2022-01-04	20:22:49	959.46	100% (Voice)	Will Participate	between 18 and 35	Female	Yes	Yes											extremely likely	likely				100% (Voice)		extremely likely	extremely safe	extremely effective	difficult		very clear		100% (Voice)	neutral	100% (Voice)			100% (Voice)			very positive	very positive	very positive	very positive	extremely important	extremely important	extremely important	extremely important
Twi	2022-01-04	20:33:34	397.8	100% (Voice)	Will Participate	between 18 and 35	Male	Yes	Yes											extremely unlikely	likely				100% (Voice)		likely	extremely safe	extremely effective	easy		clear		100% (Voice)	somewhat positive	100% (Voice)				100% (Voice)		somewhat positive	somewhat positive	somewhat positive	somewhat positive	moderately important	moderately important	moderately important	not important
Twi	2022-01-04	20:15:04	1238.82	100% (Voice)	Will Participate	between 18 and 35	Female	Yes	Yes											likely	likely				100% (Voice)		likely	extremely safe	extremely effective	easy		clear		100% (Voice)	somewhat positive	100% (Voice)				100% (Voice)		very positive	very positive	very positive	very positive	extremely important	extremely important	extremely important	extremely important
Twi	2022-01-04	19:55:54	763.26	100% (Voice)	Will Participate	between 18 and 35	Female	No	No	100% (Voice)	No	unlikely	unlikely		100% (Voice)				unlikely	unlikely	unlikely		100% (Voice)				unlikely	somewhat unsafe	somewhat uneffective		very difficult		unclear	100% (Voice)	very negative	100% (Voice)	100% (Voice)					very negative	very negative	very negative	very negative	low importance	low importance	low importance	low importance
Twi	2022-01-05	05:15:46	1113.86	100% (Voice)	Will Participate	between 18 and 35	Female	Yes	Yes											not sure	likely				100% (Voice)		unlikely	somewhat unsafe	somewhat effective	difficult		very clear		100% (Voice)	neutral	100% (Voice)			100% (Voice)			somewhat negative	somewhat negative	very positive	very positive	not sure	moderately important	moderately important	extremely important
Twi	2022-01-04	19:59:23	178.2	100% (Voice)	Will Not Participate
English	2022-01-04	20:34:50	992.92	100% (Voice)	Will Participate	between 18 and 35	Male	Yes	Yes											likely	likely				100% (Voice)		likely	somewhat safe	extremely effective	easy		unclear		100% (Voice)	very negative	100% (Voice)	100% (Voice)					neutral	very negative	neutral	neutral	not sure	moderately important	not sure	moderately important
English	2022-01-04	20:17:47	798.5	100% (Voice)	Will Participate	between 18 and 35	Male	Yes	Yes											likely	unlikely		100% (Voice)				likely	somewhat safe	extremely effective	easy		unclear		100% (Voice)	very negative	100% (Voice)	100% (Voice)					neutral	very negative	neutral	somewhat negative	not sure	moderately important	not sure	moderately important
English	2022-01-04	20:06:50	492.72	100% (Voice)	Will Participate	between 18 and 35	Male	Yes	Yes											likely	likely				100% (Voice)		likely	somewhat safe	somewhat effective	easy		unclear		100% (Voice)	very negative	100% (Voice)	100% (Voice)
English	2022-01-04	19:59:58	373.54	100% (Voice)	Will Participate	between 18 and 35	Male	Yes	Yes											likely	likely				100% (Voice)		likely	somewhat safe
English	2022-01-04	19:51:52	886.699	100% (Voice)	Will Participate	between 36 and 60	Male	Yes	Yes											likely	likely				100% (Voice)		likely	somewhat safe	somewhat effective	easy		clear		100% (Voice)	somewhat positive	100% (Voice)				100% (Voice)		very positive	somewhat positive	somewhat positive	very positive	moderately important	extremely important	extremely important	moderately important
Dagbani	2022-01-04	20:05:04	688.36	100% (Voice)	Will Not Participate
Dagbani	2022-01-04	19:56:29	498.1	100% (Voice)	Will Participate	below 18
Twi	2022-01-04	20:02:33	857.859	100% (Voice)	Will Participate	between 18 and 35	Male	Yes	Yes											extremely unlikely	extremely unlikely	100% (Voice)					extremely unlikely	extremely safe	extremely uneffective	very difficult		clear		100% (Voice)	somewhat negative	100% (Voice)		100% (Voice)				somewhat positive	somewhat positive	somewhat positive	somewhat positive	moderately important	moderately important	not important	moderately important
Twi	2022-01-04	19:52:06	471.48	100% (Voice)	Will Participate	between 18 and 35	Female	Yes	Yes											extremely likely	extremely likely					100% (Voice)	extremely likely	somewhat safe	somewhat effective	very easy		very clear		100% (Voice)	very positive	100% (Voice)					100% (Voice)	very positive	very positive	very positive	very positive	extremely important	extremely important	extremely important	extremely important
Dagbani	2022-01-04	20:02:49	958.52	100% (Voice)	Will Participate	above 60	Male	Yes	Yes											extremely likely	extremely likely					100% (Voice)	extremely likely	somewhat safe	extremely effective	easy		very clear		100% (Voice)	very positive	100% (Voice)					100% (Voice)	very positive	very positive	very positive	very positive	extremely important	extremely important	extremely important	extremely important
Dagbani	2022-01-04	19:51:47	602.12	100% (Voice)	Will Participate	below 18
Twi	2022-01-04	20:35:39	654.3	100% (Voice)	Will Participate	between 18 and 35	Male	Yes	Yes											extremely unlikely	extremely unlikely	100% (Voice)					likely	extremely safe	extremely effective	easy		very unclear		100% (Voice)	very negative	100% (Voice)	100% (Voice)					very negative	very negative	very negative	very negative	not important	moderately important	moderately important	moderately important
Twi	2022-01-05	07:10:10	1100.84	100% (Voice)	Will Participate	between 36 and 60	Male	Yes	Yes											extremely likely	likely				100% (Voice)		extremely likely	extremely safe	extremely effective	easy		clear		100% (Voice)	very positive	100% (Voice)					100% (Voice)	somewhat positive	somewhat positive	very positive	very positive	moderately important	extremely important	moderately important	moderately important
Twi	2022-01-04	20:06:04	929.74	100% (Voice)	Will Participate	between 18 and 35	Male	Yes	Yes											extremely likely	extremely likely					100% (Voice)	extremely likely	somewhat safe	somewhat effective	very easy		very clear		100% (Voice)	very positive	100% (Voice)					100% (Voice)	very positive	very positive	very positive	very positive	extremely important	extremely important	extremely important	extremely important
Twi	2022-01-04	19:55:45	1065.52	100% (Voice)	Will Participate	between 18 and 35	Male	No	Yes											likely	likely				100% (Voice)		likely	extremely safe	extremely effective	very easy		clear		100% (Voice)	somewhat positive	100% (Voice)				100% (Voice)		very positive	very positive	somewhat positive	very positive	extremely important	extremely important	not sure	not sure
Twi	2022-01-05	06:39:59	851.02	100% (Voice)	Will Participate	between 18 and 35	Male	Yes	Yes											extremely likely	extremely likely					100% (Voice)	extremely likely	somewhat safe	somewhat effective	very easy		very clear		100% (Voice)	very positive	100% (Voice)					100% (Voice)	very positive	very positive	very positive	very positive	extremely important	extremely important	extremely important	extremely important
Dagbani	2022-01-05	08:05:07	871.2	100% (Voice)	Will Participate	between 18 and 35	Male	Yes	Yes											likely	likely				100% (Voice)		likely	extremely safe	extremely effective	very difficult		clear		100% (Voice)	somewhat positive	100% (Voice)				100% (Voice)		somewhat positive	somewhat positive	somewhat positive	very positive	extremely important	extremely important	extremely important	extremely important
Twi	2022-01-04	19:39:20	403.84	100% (Voice)	Will Participate	between 18 and 35	Female	Yes	Yes											extremely unlikely	likely				100% (Voice)		likely	extremely safe	extremely effective	easy		clear		100% (Voice)	very positive	100% (Voice)					100% (Voice)	very positive	very positive	very positive	very positive	extremely important
Twi	2022-01-04	19:53:14	241.14	100% (Voice)	Will Not Participate
Twi	2022-01-05	07:38:04	891.08	100% (Voice)	Will Participate	between 18 and 35	Male	Yes	Yes											likely	likely				100% (Voice)		likely	extremely safe	somewhat effective	easy		clear		100% (Voice)	somewhat positive	100% (Voice)				100% (Voice)		very positive	somewhat positive	somewhat positive	very positive	extremely important	extremely important	moderately important	moderately important
Twi	2022-01-05	07:25:14	745.5	100% (Voice)	Will Participate	below 18
Dagbani	2022-01-04	20:48:29	981.04	100% (Voice)	Will Participate	between 18 and 35	Male	Yes	Yes											extremely likely	extremely likely					100% (Voice)	likely	somewhat safe	extremely effective	difficult		very clear		100% (Voice)	very positive	100% (Voice)					100% (Voice)	very positive	very positive	very positive	very positive	extremely important	extremely important	extremely important	moderately important
Dagbani	2022-01-04	20:19:34	982.2	100% (Voice)	Will Participate	above 60	Male	Yes	Yes											extremely likely	extremely likely					100% (Voice)	extremely likely	extremely safe	extremely effective	very easy		very clear		100% (Voice)	very positive	100% (Voice)					100% (Voice)	very positive	very positive	very positive	very positive	extremely important	extremely important	extremely important	extremely important
Twi	2022-01-04	19:39:50	979.28	100% (Voice)	Will Participate	between 18 and 35	Male	Yes	No	100% (Voice)	Yes	extremely likely	extremely likely					100% (Voice)	extremely likely	extremely likely	extremely likely					100% (Voice)	extremely likely	extremely safe	somewhat effective		easy		very clear	100% (Voice)	very positive	100% (Voice)					100% (Voice)	very positive	very positive	very positive	very positive	extremely important	extremely important	extremely important	extremely important
Ewe	2022-01-05	08:34:47	18.24	18% (Voice)
Ewe	2022-01-04	22:45:10	14.2	13% (Voice)
Ewe	2022-01-04	22:43:44	50.36	50% (Voice)
Ewe	2022-01-04	22:41:23	104.24	100% (Voice)
Ewe	2022-01-04	22:38:56	45.881	46% (Voice)
Dagbani	2022-01-04	19:28:54	893.74	100% (Voice)	Will Participate	between 36 and 60	Male	Yes	Yes											extremely likely	extremely likely					100% (Voice)	extremely likely	somewhat safe	somewhat effective	very easy		very clear		100% (Voice)	very positive	100% (Voice)					100% (Voice)	very positive	very positive	very positive	very positive	extremely important	extremely important	extremely important	extremely important
Dagbani	2022-01-04	19:41:01	1106.06	100% (Voice)	Will Participate	between 18 and 35	Male	No	No	100% (Voice)	No	extremely likely	extremely likely					100% (Voice)	extremely likely	extremely likely	extremely likely					100% (Voice)	extremely likely	somewhat safe	somewhat effective		very easy		very clear	100% (Voice)	very positive	100% (Voice)					100% (Voice)	very positive	very positive	very positive	very positive	extremely important	extremely important	extremely important	extremely important
Twi	2022-01-05	00:19:54	1015.76	100% (Voice)	Will Participate	between 18 and 35	Male	Not Sure	No	100% (Voice)	Yes	extremely unlikely	extremely unlikely	100% (Voice)					likely	extremely unlikely	likely				100% (Voice)		likely	extremely safe	extremely effective		easy		unclear	100% (Voice)	somewhat positive	100% (Voice)				100% (Voice)		very positive	very positive	very positive	very positive	extremely important	extremely important	extremely important	extremely important
Twi	2022-01-04	23:40:59	268.62	100% (Voice)	Will Participate	between 18 and 35	Male	Not Sure	No	100% (Voice)	Maybe	not sure	not sure			100% (Voice)			not sure	unlikely	not sure			80% (Voice)
Twi	2022-01-04	19:29:22	154.88	100% (Voice)	Will Not Participate
Twi	2022-01-04	19:29:14	633.16	100% (Voice)	Will Participate	between 18 and 35	Female	Yes	No	100% (Voice)	Yes	unlikely	unlikely		100% (Voice)				unlikely	unlikely	unlikely		100% (Voice)				unlikely	extremely unsafe	extremely uneffective		very difficult		very unclear	100% (Voice)	somewhat negative	100% (Voice)		100% (Voice)				very negative	very negative	very negative	very negative	not important	low importance	low importance	low importance
Twi	2022-01-04	19:30:15	1069.66	100% (Voice)	Will Participate	between 18 and 35	Male	Yes	Yes											extremely unlikely	extremely unlikely	100% (Voice)					unlikely	extremely unsafe	extremely uneffective	difficult		unclear		100% (Voice)	somewhat positive	100% (Voice)				100% (Voice)		somewhat positive	somewhat positive	very positive	somewhat positive	moderately important	moderately important	moderately important	moderately important
Dagbani	2022-01-04	21:59:44	1057.12	100% (Voice)	Will Participate	above 60	Female	Yes	Yes											extremely likely	extremely likely					100% (Voice)	unlikely	somewhat safe	somewhat effective	very easy		very clear		100% (Voice)	very positive	100% (Voice)					100% (Voice)	very positive	very positive	very positive	very positive	extremely important	extremely important	extremely important	extremely important
Ewe	2022-01-04	19:36:10	1888.7	100% (Voice)	Will Participate	between 18 and 35	Male	No	No	100% (Voice)	No	extremely unlikely	extremely unlikely	100% (Voice)					likely	likely	likely				100% (Voice)		likely	extremely unsafe	extremely effective		easy		clear	100% (Voice)	somewhat positive	100% (Voice)				100% (Voice)		very positive	very positive	very positive	very positive	extremely important	extremely important	extremely important	extremely important
Dagbani	2022-01-04	19:55:41	1027.56	100% (Voice)	Will Participate	above 60	Female	Yes	Yes											extremely likely	extremely likely					100% (Voice)	extremely likely	somewhat safe	somewhat effective	very easy		very clear		100% (Voice)	very positive	100% (Voice)					100% (Voice)	very positive	very positive	very positive	very positive	extremely important	extremely important	extremely important	extremely important
Dagbani	2022-01-05	06:54:03	1162.02	100% (Voice)	Will Participate	between 18 and 35	Male	Yes	Yes											likely	extremely likely					100% (Voice)	extremely likely	extremely safe	extremely effective	easy		very clear		100% (Voice)	very positive	100% (Voice)					100% (Voice)	very negative	very positive	very positive	very positive	extremely important	extremely important	extremely important	extremely important
Dagbani	2022-01-04	21:41:03	363.78	100% (Voice)	Will Participate	below 18
Dagbani	2022-01-04	21:28:52	425.86	100% (Voice)	Will Participate	below 18
Dagbani	2022-01-04	19:50:02	960.6	100% (Voice)	Will Participate	below 18
Dagbani	2022-01-04	19:34:03	915.639	100% (Voice)	Will Participate	below 18
Dagbani	2022-01-04	19:23:28	332.34	100% (Voice)	Will Participate	below 18
Twi	2022-01-04	19:15:24	825.54	100% (Voice)	Will Participate	between 18 and 35	Male	Yes	No	100% (Voice)	No	unlikely	extremely unlikely	100% (Voice)					extremely unlikely	unlikely	unlikely		100% (Voice)				extremely unlikely	somewhat unsafe	extremely uneffective		very difficult		very unclear	100% (Voice)	very negative	100% (Voice)	100% (Voice)					very negative	very negative	very negative	very negative	not important	not important	low importance	not important
Dagbani	2022-01-04	20:26:45	881.719	100% (Voice)	Will Participate	between 18 and 35	Male	Yes	Yes											extremely likely	extremely likely					100% (Voice)	extremely likely	extremely safe	extremely effective	very difficult		very clear		100% (Voice)	very positive	100% (Voice)					100% (Voice)	very positive	very positive	very positive	very positive	extremely important	extremely important	extremely important	extremely important
English	2022-01-04	19:47:32	893.48	100% (Voice)	Will Participate	between 18 and 35	Female	Yes	Yes											extremely unlikely	unlikely		100% (Voice)				likely	somewhat unsafe	extremely effective	easy		clear		100% (Voice)	very positive	100% (Voice)					100% (Voice)	somewhat positive	very negative	very positive	very positive	moderately important	moderately important	moderately important	moderately important
Dagbani	2022-01-04	19:04:17	875.76	100% (Voice)	Will Participate	between 18 and 35	Male	Yes	Yes											extremely likely	extremely likely					100% (Voice)	extremely likely	somewhat safe	extremely effective	very difficult		very clear		100% (Voice)	very positive	100% (Voice)					100% (Voice)	very positive	very positive	very positive	very positive	extremely important	extremely important	extremely important	extremely important
Twi	2022-01-05	06:10:32	1103.7	100% (Voice)	Will Participate	between 18 and 35	Male	Yes	Yes											extremely likely	extremely likely					100% (Voice)	extremely likely	somewhat safe	somewhat effective	very easy		very clear		100% (Voice)	very positive	100% (Voice)					100% (Voice)	very positive	very positive	very positive	very positive	extremely important	extremely important	extremely important	extremely important
Dagbani	2022-01-04	20:37:59	1954.04	100% (Voice)	Will Participate	between 18 and 35	Male	Yes	Yes											extremely likely	extremely likely					100% (Voice)	extremely likely	extremely safe	extremely effective	easy		very clear		100% (Voice)	very positive	100% (Voice)					100% (Voice)	very positive	very positive	very positive	very positive	extremely important	extremely important	extremely important	extremely important
Twi	2022-01-04	21:11:22	1021.68	100% (Voice)	Will Participate	between 18 and 35	Male	Yes	Yes											extremely unlikely	extremely unlikely	100% (Voice)					likely	extremely safe	extremely effective	easy		clear		100% (Voice)	very positive	100% (Voice)					100% (Voice)	very positive	very positive	very positive	very positive	extremely important	extremely important	extremely important	extremely important
Twi	2022-01-04	19:13:10	452.18	100% (Voice)	Will Participate	between 18 and 35	Male	Yes	Yes											extremely likely	extremely likely					100% (Voice)	extremely likely	somewhat safe	somewhat effective	easy		very clear		100% (Voice)	very positive	100% (Voice)					100% (Voice)	very positive	very positive	very positive	very positive	extremely important	extremely important	extremely important
Twi	2022-01-04	19:29:51	888.68	100% (Voice)	Will Participate	between 18 and 35	Female	Yes	Yes											extremely likely	extremely likely					100% (Voice)	extremely likely	extremely safe	extremely effective	very difficult		very clear		100% (Voice)	very positive	100% (Voice)					100% (Voice)	very positive	very positive	very positive	very positive	extremely important	extremely important	extremely important	extremely important
Twi	2022-01-04	19:09:55	123.72	100% (Voice)	Will Participate	below 18
Dagbani	2022-01-05	00:05:36	796.76	100% (Voice)	Will Participate	between 18 and 35	Male	Yes	Yes											likely	likely				100% (Voice)		likely	extremely safe	extremely effective	easy		clear		100% (Voice)	somewhat positive	100% (Voice)				100% (Voice)		somewhat positive	very negative	somewhat positive	somewhat positive	moderately important	moderately important	not sure	moderately important
Dagbani	2022-01-05	00:03:05	143.16	100% (Voice)	Will Participate	below 18
Dagbani	2022-01-04	23:32:20	1149.48	100% (Voice)	Will Participate	below 18
English	2022-01-04	19:04:46	974.4	100% (Voice)	Will Participate	between 18 and 35	Male	Yes	Yes											extremely unlikely	unlikely		100% (Voice)				unlikely	somewhat unsafe	somewhat uneffective	difficult		unclear		100% (Voice)	somewhat negative	100% (Voice)		100% (Voice)				somewhat positive	very positive	somewhat negative	very positive	extremely important	extremely important	extremely important	extremely important
Twi	2022-01-04	19:36:25	600.08	100% (Voice)	Will Participate	between 18 and 35	Male	No	No	100% (Voice)	No	unlikely	unlikely		100% (Voice)				unlikely	unlikely	unlikely		100% (Voice)				unlikely	somewhat unsafe	somewhat uneffective		difficult		unclear	100% (Voice)	somewhat negative	100% (Voice)		100% (Voice)				somewhat negative	somewhat negative	somewhat negative	somewhat positive	low importance	low importance	low importance	low importance
Twi	2022-01-05	07:09:53	828.58	100% (Voice)	Will Participate	between 18 and 35	Male	Yes	Yes											extremely likely	extremely likely					100% (Voice)	extremely likely	somewhat safe	somewhat effective	very easy		very clear		100% (Voice)	very positive	100% (Voice)					100% (Voice)	very positive	very positive	very positive	very positive	extremely important	extremely important	extremely important	extremely important
Twi	2022-01-04	20:25:59	1168.56	100% (Voice)	Will Participate	between 18 and 35	Female	Yes	Yes											likely	likely				100% (Voice)		extremely likely	extremely safe	extremely effective	easy		clear		100% (Voice)	somewhat positive	100% (Voice)				100% (Voice)		somewhat positive	neutral	somewhat positive	very positive	moderately important	extremely important	not sure	not sure
Twi	2022-01-04	18:52:59	478.46	100% (Voice)	Will Participate	between 18 and 35	Female	No	No	100% (Voice)	No	unlikely	unlikely		100% (Voice)				unlikely	unlikely	unlikely		100% (Voice)				unlikely	somewhat unsafe	somewhat uneffective		difficult		unclear	100% (Voice)	somewhat negative	100% (Voice)		100% (Voice)				somewhat negative	somewhat negative	somewhat negative	somewhat negative	low importance	low importance	low importance	low importance
Twi	2022-01-04	19:10:00	997.42	100% (Voice)	Will Participate	between 18 and 35	Male	No	No	100% (Voice)	No	unlikely	unlikely		100% (Voice)				unlikely	unlikely	unlikely		100% (Voice)				unlikely	somewhat unsafe	somewhat uneffective		difficult		unclear	100% (Voice)	somewhat negative	100% (Voice)		100% (Voice)				somewhat negative	somewhat negative	somewhat negative	somewhat negative	low importance	low importance	low importance	low importance
Dagbani	2022-01-04	19:19:27	1001.36	100% (Voice)	Will Participate	between 18 and 35	Female	Yes	Yes											extremely likely	likely				100% (Voice)		likely	somewhat safe	somewhat effective	easy		clear		100% (Voice)	somewhat positive	100% (Voice)				100% (Voice)		somewhat positive	somewhat positive	somewhat positive	very positive	moderately important	moderately important	extremely important	extremely important
Twi	2022-01-05	02:31:43	736.5	100% (Voice)	Will Participate	between 18 and 35	Male	No	No	100% (Voice)	No	unlikely	unlikely		100% (Voice)				unlikely	unlikely	unlikely		100% (Voice)				unlikely	somewhat unsafe	somewhat uneffective		difficult		unclear	100% (Voice)	somewhat negative	100% (Voice)		100% (Voice)				somewhat negative	somewhat negative	somewhat negative	somewhat negative	low importance	low importance	low importance	low importance
English	2022-01-04	19:02:17	652.02	100% (Voice)	Will Participate	between 18 and 35	Male	Yes	Yes											extremely unlikely	extremely unlikely	100% (Voice)					extremely unlikely	extremely unsafe	extremely uneffective	very difficult		clear		100% (Voice)	somewhat positive	100% (Voice)				100% (Voice)		somewhat positive	somewhat positive	somewhat positive	somewhat positive	moderately important	moderately important	moderately important	moderately important
Twi	2022-01-04	18:50:14	813.94	100% (Voice)	Will Participate	between 18 and 35	Male	Yes	Yes											extremely likely	extremely likely					100% (Voice)	extremely likely	somewhat safe	somewhat effective	very easy		very clear		100% (Voice)	very positive	100% (Voice)					100% (Voice)	very positive	very positive	very positive	very positive	extremely important	extremely important	extremely important	extremely important
Twi	2022-01-05	00:03:29	761.4	100% (Voice)	Will Participate	below 18
Twi	2022-01-04	23:56:16	420.1	100% (Voice)	Will Participate	below 18
Twi	2022-01-04	23:50:21	346.92	100% (Voice)	Will Participate	below 18
Twi	2022-01-04	22:50:33	1183.12	100% (Voice)	Will Participate	between 36 and 60	Male	Yes	No	100% (Voice)	Yes	extremely likely	likely				100% (Voice)		extremely likely	extremely likely	likely				100% (Voice)		likely	somewhat safe	somewhat effective	very easy		clear		100% (Voice)	somewhat positive	100% (Voice)				100% (Voice)		very positive	very positive	very positive	somewhat positive	extremely important	extremely important	moderately important	extremely important
Twi	2022-01-04	22:33:13	843.44	100% (Voice)	Will Participate	above 60	Male	Yes	Yes											extremely likely	extremely likely					100% (Voice)	extremely likely	somewhat safe	somewhat effective	very easy		very clear		100% (Voice)	very positive	100% (Voice)					100% (Voice)	very positive	very positive	very positive	very positive	extremely important	extremely important	extremely important	extremely important
Twi	2022-01-04	22:27:26	231.26	100% (Voice)	Will Participate	between 18 and 35	Male	Yes	Yes											extremely likely
Twi	2022-01-04	22:06:55	931.4	100% (Voice)	Will Participate	between 18 and 35	Male	Yes	Yes											likely	extremely likely					100% (Voice)	extremely unlikely	extremely safe	extremely effective	easy		very clear		100% (Voice)	very positive	100% (Voice)					100% (Voice)	very positive	very positive	very positive	very positive	extremely important	extremely important	extremely important	extremely important
Twi	2022-01-05	07:27:02	677	100% (Voice)	Will Participate	between 18 and 35	Female	Yes	Yes											extremely likely	extremely likely					100% (Voice)	extremely likely	somewhat safe	somewhat effective	very easy		very clear		100% (Voice)	very positive	100% (Voice)					100% (Voice)	very positive	very positive	very positive	very positive	extremely important	extremely important	extremely important	extremely important
Twi	2022-01-04	20:12:19	1108.2	100% (Voice)	Will Participate	between 18 and 35	Female	Yes	Yes											extremely likely	extremely likely					100% (Voice)	extremely likely	extremely safe	extremely effective	very easy		very clear		100% (Voice)	very positive	100% (Voice)					100% (Voice)	very positive	very positive	very positive	very positive	extremely important	extremely important	extremely important	extremely important
Twi	2022-01-04	19:08:49	1346.46	100% (Voice)	Will Participate	between 36 and 60	Male	Yes	Yes											likely	extremely likely					100% (Voice)	extremely likely	somewhat safe	somewhat effective	very easy		unclear		100% (Voice)	somewhat positive	100% (Voice)				100% (Voice)		very positive	somewhat positive	somewhat positive	very positive	extremely important	extremely important	moderately important	extremely important
Twi	2022-01-04	18:51:21	514.72	100% (Voice)	Will Participate	between 36 and 60	Male	Yes	Yes											extremely likely	extremely likely					100% (Voice)	extremely likely	somewhat safe	somewhat effective	very easy		very clear		100% (Voice)	very positive	100% (Voice)					100% (Voice)	very positive	very positive	very positive	very positive	extremely important	extremely important	extremely important	extremely important
Dagbani	2022-01-04	19:09:48	1144.66	100% (Voice)	Will Participate	between 18 and 35	Female	Yes	Yes											likely	likely				100% (Voice)		likely	extremely safe	extremely effective	very easy		clear		100% (Voice)	somewhat positive	100% (Voice)				100% (Voice)		somewhat positive	somewhat positive	very positive	very positive	extremely important	moderately important	moderately important	extremely important
Dagbani	2022-01-04	18:49:00	181.16	100% (Voice)	Will Participate	below 18
Twi	2022-01-04	18:46:33	554.46	100% (Voice)	Will Participate	between 18 and 35	Male	Yes	Yes											extremely likely	extremely likely					100% (Voice)	extremely likely	somewhat safe	somewhat effective	very easy		very clear		100% (Voice)	very positive	100% (Voice)					100% (Voice)	very positive	very positive	very positive	very positive	extremely important	extremely important	extremely important	low importance
English	2022-01-04	18:56:57	1348.88	100% (Voice)	Will Participate	between 18 and 35	Male	Yes	Yes											likely	likely				100% (Voice)		likely	somewhat safe	somewhat effective	easy		unclear		100% (Voice)	very negative	100% (Voice)	100% (Voice)					neutral	very negative	neutral	neutral	not sure	moderately important	not sure	moderately important
English	2022-01-04	18:52:20	126.38	100% (Voice)	Will Participate	below 18
Twi	2022-01-04	18:39:37	545.98	100% (Voice)	Will Participate	between 18 and 35	Male	No	No	100% (Voice)	No	unlikely	unlikely		100% (Voice)				unlikely	unlikely	unlikely		100% (Voice)				likely	somewhat unsafe	somewhat uneffective		difficult		unclear	100% (Voice)	somewhat negative	100% (Voice)		100% (Voice)				somewhat negative	somewhat negative	somewhat negative	somewhat positive	low importance	low importance	low importance	moderately important
Dagbani	2022-01-04	18:33:20	760.381	100% (Voice)	Will Participate	between 18 and 35	Male	No	No	100% (Voice)	No	unlikely	unlikely		100% (Voice)				unlikely	extremely unlikely	unlikely		100% (Voice)				extremely unlikely	extremely unsafe	extremely uneffective		difficult		very unclear	100% (Voice)	very negative	100% (Voice)	100% (Voice)					somewhat negative	somewhat negative	somewhat negative	very negative	low importance	low importance	not important	low importance
Twi	2022-01-05	09:46:16	710.5	100% (Voice)	Will Participate	between 18 and 35	Female	Yes	Yes											likely	likely				100% (Voice)		likely	extremely safe	extremely effective	easy		clear		100% (Voice)	very positive	100% (Voice)					100% (Voice)	very positive	very positive	very positive	very positive	extremely important	extremely important	extremely important	extremely important
Dagbani	2022-01-04	18:51:48	937.28	100% (Voice)	Will Participate	between 18 and 35	Male	Yes	Yes											extremely likely	extremely likely					100% (Voice)	extremely likely	somewhat safe	somewhat effective	very easy		very clear		100% (Voice)	very positive	100% (Voice)					100% (Voice)	very positive	very positive	very positive	very positive	extremely important	extremely important	extremely important	extremely important
Twi	2022-01-04	21:26:14	3798.64	100% (Voice)	Will Participate	between 18 and 35	Male	Yes	Yes											extremely unlikely	extremely unlikely	100% (Voice)					extremely unlikely	extremely safe	extremely effective	very difficult		clear		100% (Voice)	somewhat positive	100% (Voice)				100% (Voice)		somewhat positive	very positive	somewhat positive	somewhat positive	extremely important	moderately important	moderately important	moderately important
Dagbani	2022-01-04	20:44:58	770.36	100% (Voice)	Will Participate	between 18 and 35	Male	Yes	Yes											likely	likely				100% (Voice)		likely	extremely safe	extremely effective	easy		clear		100% (Voice)	somewhat positive	100% (Voice)				100% (Voice)		somewhat positive	somewhat positive	somewhat positive	somewhat positive	moderately important	moderately important	extremely important	moderately important
Dagbani	2022-01-04	19:50:54	370.16	100% (Voice)	Will Participate	below 18
Dagbani	2022-01-04	19:00:57	437.98	59.7701% (Voice)
Dagbani	2022-01-04	19:00:57	437.98	100% (Voice)	Will Participate	below 18
Dagbani	2022-01-04	18:49:04	687.5	100% (Voice)	Will Participate	below 18
Twi	2022-01-04	19:35:11	1013.8	100% (Voice)	Will Participate	between 18 and 35	Female	No	No	100% (Voice)	No	unlikely	unlikely		100% (Voice)				unlikely	unlikely	likely				100% (Voice)		unlikely	somewhat unsafe	somewhat uneffective		difficult		unclear	100% (Voice)	somewhat negative	100% (Voice)		100% (Voice)				somewhat negative	neutral	neutral	somewhat negative	moderately important	low importance	low importance	low importance
Twi	2022-01-04	18:47:36	571.94	100% (Voice)	Will Participate	between 18 and 35	Female	No	No	100% (Voice)	No	unlikely	unlikely		100% (Voice)				extremely likely	unlikely	unlikely		100% (Voice)				unlikely	extremely unsafe	extremely uneffective		difficult		unclear	100% (Voice)	very negative	100% (Voice)	100% (Voice)					very negative	very negative	very negative	very negative	low importance	low importance	low importance	low importance
Twi	2022-01-04	18:42:16	758.64	100% (Voice)	Will Participate	between 18 and 35	Male	No	No	100% (Voice)	No	unlikely	unlikely		100% (Voice)				unlikely	unlikely	unlikely		100% (Voice)				unlikely	somewhat unsafe	somewhat uneffective		difficult		unclear	100% (Voice)	somewhat negative	100% (Voice)		100% (Voice)				somewhat negative	somewhat negative	somewhat negative	somewhat negative	low importance	low importance	low importance	low importance
Twi	2022-01-04	18:30:32	702.518	100% (Voice)	Will Participate	between 18 and 35	Female	No	No	100% (Voice)	No	unlikely	unlikely		100% (Voice)				unlikely	unlikely	unlikely		100% (Voice)				unlikely	extremely unsafe	somewhat uneffective		difficult		unclear	100% (Voice)	very negative	100% (Voice)	100% (Voice)					very negative	very negative	very negative	very negative	low importance	low importance	low importance	low importance
Dagbani	2022-01-04	18:33:12	591.54	100% (Voice)	Will Participate	between 18 and 35	Male	Yes	Yes											extremely unlikely	extremely unlikely	100% (Voice)					extremely unlikely	extremely unsafe	extremely uneffective	very difficult		very unclear		100% (Voice)	very negative	100% (Voice)	100% (Voice)					very negative	very negative	very negative	very negative	not important	not important	not important	not important
Twi	2022-01-04	18:36:49	1020.96	100% (Voice)	Will Participate	between 18 and 35	Male	Yes	Yes											likely	likely				100% (Voice)		likely	extremely safe	extremely effective	easy		clear		100% (Voice)	somewhat positive	100% (Voice)				100% (Voice)		very positive	very positive	somewhat positive	somewhat positive	moderately important	extremely important	extremely important	moderately important
Twi	2022-01-04	22:39:37	1448.06	100% (Voice)	Will Participate	below 18
Twi	2022-01-04	21:47:33	2778.66	100% (Voice)	Will Participate	below 18
Twi	2022-01-04	19:02:26	3135.26	100% (Voice)	Will Participate	below 18
Twi	2022-01-04	18:41:28	666.46	100% (Voice)	Will Participate	below 18
Twi	2022-01-05	10:54:57	506.12	100% (Voice)	Will Participate	between 18 and 35	Female	Yes	No	100% (Voice)	Yes	extremely unlikely	extremely unlikely	100% (Voice)					extremely unlikely	extremely unlikely	unlikely		100% (Voice)				unlikely	somewhat unsafe	somewhat uneffective		difficult		unclear	100% (Voice)	somewhat negative	100% (Voice)		100% (Voice)				very negative	somewhat negative	somewhat negative	somewhat negative	moderately important	moderately important	moderately important	moderately important
Twi	2022-01-05	10:14:50	1446.06	100% (Voice)	Will Participate	below 18
Twi	2022-01-05	10:04:19	603.1	100% (Voice)	Will Participate	below 18
Twi	2022-01-05	10:00:41	212.62	100% (Voice)	Will Participate	below 18
Twi	2022-01-05	08:00:20	741.52	100% (Voice)	Will Participate	between 18 and 35	Female	No	No	100% (Voice)	No	unlikely	unlikely		100% (Voice)				unlikely	unlikely	unlikely		100% (Voice)				unlikely	somewhat unsafe	not sure		difficult		unclear	100% (Voice)	somewhat negative	100% (Voice)		100% (Voice)				somewhat negative	somewhat negative	somewhat negative	somewhat negative	low importance	low importance	low importance	low importance
Dagbani	2022-01-04	19:10:04	493.26	100% (Voice)	Will Participate	between 18 and 35	Female	Yes	Yes											extremely likely	extremely likely					100% (Voice)	extremely likely	somewhat safe	somewhat effective	very easy		very clear		100% (Voice)	very positive	100% (Voice)					100% (Voice)	very positive	very positive	very positive	very positive	extremely important	extremely important	extremely important	extremely important
Twi	2022-01-04	18:24:29	525.28	100% (Voice)	Will Participate	between 18 and 35	Female	No	No	100% (Voice)	No	unlikely	unlikely		100% (Voice)				unlikely	unlikely	unlikely		100% (Voice)				unlikely	somewhat unsafe	somewhat uneffective		difficult		unclear	100% (Voice)	somewhat negative	100% (Voice)		100% (Voice)				somewhat negative	somewhat negative	somewhat negative	somewhat negative	low importance	low importance	low importance	low importance
Twi	2022-01-04	18:31:53	156.499	100% (Voice)	Will Participate	below 18
Dagbani	2022-01-04	20:07:09	886.62	100% (Voice)	Will Participate	between 18 and 35	Female	Yes	Yes											likely	likely				100% (Voice)		likely	extremely safe	somewhat effective	easy		very clear		100% (Voice)	somewhat positive	100% (Voice)				100% (Voice)		somewhat positive	somewhat positive	somewhat positive	very positive	moderately important	moderately important	moderately important	moderately important
Dagbani	2022-01-04	19:45:14	410.52	100% (Voice)	Will Participate	below 18
Dagbani	2022-01-04	18:49:04	1156.88	100% (Voice)	Will Participate	between 18 and 35	Female	Yes	Yes											extremely likely	extremely likely					100% (Voice)	extremely likely	somewhat safe	extremely uneffective	easy		very unclear		100% (Voice)	very positive	100% (Voice)					100% (Voice)	very positive	very positive	somewhat positive	very positive	extremely important	moderately important	not sure	moderately important
Twi	2022-01-04	19:47:33	989.04	100% (Voice)	Will Participate	between 18 and 35	Male	Yes	Yes											extremely likely	extremely likely					100% (Voice)	extremely likely	somewhat safe	somewhat effective	very easy		very clear		100% (Voice)	very positive	100% (Voice)					100% (Voice)	very positive	very positive	very positive	very positive	extremely important	extremely important	extremely important	extremely important
Twi	2022-01-04	21:51:12	1046.64	100% (Voice)	Will Participate	between 18 and 35	Female	Yes	No	100% (Voice)	Yes	extremely likely	extremely likely					100% (Voice)	extremely likely	extremely likely	extremely likely					100% (Voice)	extremely likely	somewhat safe	somewhat effective		very easy		very clear	100% (Voice)	very positive	100% (Voice)					100% (Voice)	very positive	very positive	very positive	very positive	extremely important	extremely important	extremely important	low importance
English	2022-01-04	20:29:31	571.58	100% (Voice)	Will Participate	between 18 and 35	Female	No	Yes											likely	likely				100% (Voice)		likely	extremely safe	extremely uneffective	difficult		clear		100% (Voice)	very negative	100% (Voice)	100% (Voice)					somewhat positive	very negative	somewhat positive	somewhat positive	moderately important	moderately important	moderately important	moderately important
Ewe	2022-01-04	18:23:14	927.68	100% (Voice)	Will Participate	between 18 and 35	Female	Yes	Yes											extremely likely	extremely likely					100% (Voice)	extremely likely	somewhat safe	extremely effective	very difficult		very clear		100% (Voice)	very positive	100% (Voice)					100% (Voice)	very positive	very positive	very positive	very positive	extremely important	extremely important	extremely important	extremely important
Dagbani	2022-01-04	19:06:13	348.06	100% (Voice)	Will Not Participate
Dagbani	2022-01-04	18:53:55	408.139	100% (Voice)	Will Participate	below 18
Dagbani	2022-01-04	18:39:58	548.34	100% (Voice)	Will Participate	below 18
Dagbani	2022-01-04	18:30:15	299.678	100% (Voice)	Will Participate	below 18
Dagbani	2022-01-04	18:24:02	313	100% (Voice)	Will Participate	below 18
Dagbani	2022-01-04	18:23:47	861.6	100% (Voice)	Will Participate	between 18 and 35	Male	Yes	Yes											likely	likely				100% (Voice)		likely	somewhat unsafe	extremely effective	easy		clear		100% (Voice)	somewhat positive	100% (Voice)				100% (Voice)		somewhat positive	somewhat positive	somewhat positive	somewhat positive	extremely important	extremely important	extremely important	extremely important
Dagbani	2022-01-04	18:33:56	590.56	100% (Voice)	Will Participate	between 18 and 35	Male	Yes	Yes											extremely unlikely	extremely unlikely	100% (Voice)					extremely unlikely	extremely unsafe	extremely uneffective	very difficult		very unclear		100% (Voice)	very negative	100% (Voice)	100% (Voice)					very negative	very negative	very negative	very negative	not important	not important	not important	not important
English	2022-01-04	18:13:09	591.46	100% (Voice)	Will Participate	between 18 and 35	Male	No	Yes											likely	likely				100% (Voice)		likely	extremely safe	extremely effective	very difficult		clear		100% (Voice)	somewhat positive	100% (Voice)				100% (Voice)		somewhat positive	somewhat positive	somewhat positive	somewhat positive	moderately important	moderately important	not important	moderately important
Dagbani	2022-01-04	18:29:25	705.96	100% (Voice)	Will Participate	between 18 and 35	Male	Yes	Yes											unlikely	extremely likely					100% (Voice)	extremely unlikely	somewhat unsafe	extremely uneffective	very difficult		unclear		100% (Voice)	very negative	100% (Voice)	100% (Voice)					somewhat negative	very negative	somewhat negative	very negative	low importance	not important	low importance	low importance
Dagbani	2022-01-04	18:19:24	542.88	100% (Voice)	Will Participate	below 18
Twi	2022-01-04	18:11:17	989.94	100% (Voice)	Will Participate	between 18 and 35	Male	No	No	100% (Voice)	Yes	not sure	likely				100% (Voice)		likely	likely	likely				100% (Voice)		not sure	extremely safe	extremely effective		difficult		clear	100% (Voice)	very negative	100% (Voice)	100% (Voice)					somewhat negative	somewhat negative	very negative	very negative	low importance	not sure	moderately important	moderately important
Twi	2022-01-04	18:17:09	436.26	100% (Voice)	Will Participate	between 18 and 35	Female	No	No	100% (Voice)	No	unlikely	unlikely		100% (Voice)				unlikely	unlikely	unlikely		100% (Voice)				unlikely	somewhat unsafe	somewhat uneffective		difficult		unclear	100% (Voice)	somewhat negative	100% (Voice)		100% (Voice)				somewhat negative	somewhat negative	somewhat negative	somewhat negative	low importance	low importance	low importance	low importance
Twi	2022-01-04	19:04:38	872.7	100% (Voice)	Will Participate	between 18 and 35	Male	Yes	Yes											extremely likely	extremely likely					100% (Voice)	extremely likely	somewhat safe	somewhat effective	very easy		very clear		100% (Voice)	very positive	100% (Voice)					100% (Voice)	very positive	very positive	very positive	very positive	extremely important	extremely important	extremely important	extremely important
Twi	2022-01-04	18:26:11	46.06	32.0988% (Voice)
Twi	2022-01-04	18:31:20	988.44	100% (Voice)	Will Participate	between 18 and 35	Female	Yes	Yes											extremely likely	extremely likely					100% (Voice)	extremely likely	extremely safe	somewhat effective	very easy		very clear		100% (Voice)	very positive	100% (Voice)					100% (Voice)	very positive	very positive	very positive	very positive	extremely important	extremely important	extremely important	extremely important
Twi	2022-01-04	18:23:09	260.08	100% (Voice)	Will Participate	below 18
Twi	2022-01-04	18:10:04	612.78	100% (Voice)	Will Participate	between 18 and 35	Male	No	No	100% (Voice)	No	unlikely	unlikely		100% (Voice)				unlikely	unlikely	unlikely		100% (Voice)				likely	somewhat unsafe	somewhat uneffective		difficult		unclear	100% (Voice)	somewhat negative	100% (Voice)		100% (Voice)				somewhat negative	somewhat negative	somewhat negative	somewhat positive	low importance	low importance	low importance	moderately important
Twi	2022-01-04	18:11:44	864.8	100% (Voice)	Will Participate	between 18 and 35	Female	Yes	Yes											likely	likely				100% (Voice)		likely	extremely safe	extremely effective	easy		clear		100% (Voice)	very positive	100% (Voice)					100% (Voice)	very positive	very positive	very positive	very positive	extremely important	moderately important	moderately important	moderately important
Twi	2022-01-04	18:05:51	436.14	100% (Voice)	Will Participate	between 18 and 35	Female	No	No	100% (Voice)	No	unlikely	unlikely		100% (Voice)				unlikely	unlikely	unlikely		100% (Voice)				unlikely	somewhat unsafe	somewhat uneffective		difficult		unclear	100% (Voice)	somewhat negative	100% (Voice)		100% (Voice)				somewhat negative	somewhat negative	somewhat negative	somewhat negative	low importance	low importance	low importance	low importance
Twi	2022-01-04	18:14:24	948.88	100% (Voice)	Will Participate	between 18 and 35	Male	Yes	Yes											likely	likely				100% (Voice)		likely	extremely safe	extremely effective	easy		clear		100% (Voice)	somewhat positive	100% (Voice)				100% (Voice)		somewhat positive	somewhat positive	somewhat positive	somewhat positive	moderately important	moderately important	moderately important	moderately important
Twi	2022-01-04	19:20:11	939.52	100% (Voice)	Will Participate	between 18 and 35	Male	Yes	Yes											extremely likely	extremely likely					100% (Voice)	extremely likely	somewhat safe	somewhat effective	very difficult		clear		100% (Voice)	very positive	100% (Voice)					100% (Voice)	very positive	very positive	very positive	very positive	extremely important	extremely important	extremely important	extremely important
Dagbani	2022-01-05	10:12:31	1164.22	100% (Voice)	Will Participate	between 18 and 35	Male	No	No	100% (Voice)	Yes	extremely likely	likely				100% (Voice)		extremely likely	extremely likely	extremely likely					100% (Voice)	extremely likely	extremely safe	somewhat effective		very easy		very clear	100% (Voice)	somewhat positive	100% (Voice)				100% (Voice)		somewhat positive	very positive	very positive	very positive	moderately important	moderately important	extremely important	extremely important
Dagbani	2022-01-04	21:52:45	32.14	16.092% (Voice)
Twi	2022-01-04	18:04:58	376.54	100% (Voice)	Will Participate	between 18 and 35	Male	No	Yes											extremely unlikely	extremely unlikely	100% (Voice)					extremely unlikely	extremely unsafe	extremely uneffective	very difficult		very unclear		100% (Voice)	very negative	100% (Voice)	100% (Voice)					very negative	very negative	very negative	very negative	not important	not important	not important	not important
Dagbani	2022-01-04	22:06:54	991.36	100% (Voice)	Will Participate	between 36 and 60	Male	Yes	Yes											extremely likely	extremely likely					100% (Voice)	extremely likely	somewhat safe	somewhat effective	very easy		very clear		100% (Voice)	very positive	100% (Voice)					100% (Voice)	very positive	very positive	very positive	very positive	extremely important	extremely important	extremely important	extremely important
Twi	2022-01-04	18:15:25	426.14	100% (Voice)	Will Participate	between 18 and 35	Male	Yes	Yes											extremely unlikely	likely				100% (Voice)		likely	extremely safe	extremely effective	easy		clear		100% (Voice)	somewhat positive	100% (Voice)				100% (Voice)		somewhat positive	somewhat positive	somewhat positive	somewhat positive	moderately important	moderately important	moderately important	moderately important
Twi	2022-01-04	23:26:25	1269.04	100% (Voice)	Will Participate	below 18
Twi	2022-01-04	17:57:15	482.92	100% (Voice)	Will Participate	between 18 and 35	Female	No	No	100% (Voice)	No	unlikely	unlikely		100% (Voice)				unlikely	unlikely	unlikely		100% (Voice)				unlikely	somewhat unsafe	somewhat uneffective		difficult		unclear	100% (Voice)	somewhat negative	100% (Voice)		100% (Voice)				somewhat negative	somewhat negative	somewhat negative	somewhat negative	low importance	low importance	low importance	low importance
Dagbani	2022-01-04	18:04:13	586.82	100% (Voice)	Will Participate	between 18 and 35	Male	Yes	Yes											extremely unlikely	extremely unlikely	100% (Voice)					extremely unlikely	somewhat unsafe	extremely uneffective	very difficult		very unclear		100% (Voice)	very negative	100% (Voice)	100% (Voice)					very negative	very negative	very negative	very negative	not important	not important	not important	not important
Dagbani	2022-01-04	19:46:25	719.32	100% (Voice)	Will Participate	between 18 and 35	Male	Yes	Yes											extremely unlikely	extremely unlikely	100% (Voice)					extremely unlikely	extremely unsafe	extremely uneffective	very difficult		very unclear		100% (Voice)	very negative	100% (Voice)	100% (Voice)					very negative	very negative	very negative	very negative	not important	not important	not important	low importance
Dagbani	2022-01-04	18:47:06	562.06	100% (Voice)	Will Participate	below 18
Dagbani	2022-01-04	18:40:56	362.46	100% (Voice)	Will Participate	below 18
Dagbani	2022-01-04	17:54:36	633.4	100% (Voice)	Will Participate	between 18 and 35	Male	Yes	Yes											extremely unlikely	likely				100% (Voice)		likely	extremely safe	extremely effective	easy		clear		100% (Voice)	somewhat positive	100% (Voice)				100% (Voice)		somewhat positive	somewhat positive	somewhat positive	somewhat positive	moderately important	moderately important	moderately important	moderately important
Dagbani	2022-01-04	18:01:42	1615.46	100% (Voice)	Will Participate	between 18 and 35	Male	Yes	No	100% (Voice)	Yes	likely	extremely likely					100% (Voice)	extremely likely	extremely likely	extremely likely					100% (Voice)	likely	somewhat safe	somewhat effective		very easy		very clear	100% (Voice)	somewhat positive	100% (Voice)				100% (Voice)		very positive	somewhat positive	somewhat positive	very positive	extremely important	moderately important	extremely important	moderately important
Ewe	2022-01-04	17:58:14	167.7	100% (Voice)	Will Participate	between 18 and 35	Male	Yes	No	100% (Voice)
Ewe	2022-01-04	17:53:08	179.741	100% (Voice)	Will Participate	between 18 and 35	Female	Yes	No	100% (Voice)
Dagbani	2022-01-04	17:54:15	1202.56	100% (Voice)	Will Participate	between 18 and 35	Male	Yes	No	100% (Voice)	Yes	extremely likely	extremely likely					100% (Voice)	extremely likely	extremely likely	extremely likely					100% (Voice)	extremely likely	somewhat unsafe	somewhat effective		very easy		very clear	100% (Voice)	very positive	100% (Voice)					100% (Voice)	very positive	very positive	very positive	very positive	extremely important	extremely important	extremely important	extremely important
Twi	2022-01-04	18:06:43	997.68	100% (Voice)	Will Participate	between 18 and 35	Male	Yes	No	100% (Voice)	No	extremely unlikely	extremely unlikely	100% (Voice)					extremely unlikely	extremely unlikely	unlikely		100% (Voice)				extremely unlikely	extremely unsafe	extremely uneffective		difficult		very unclear	100% (Voice)	very negative	100% (Voice)	100% (Voice)					very negative	somewhat negative	somewhat negative	somewhat negative	low importance	not important	low importance	low importance
English	2022-01-04	22:24:07	793.32	100% (Voice)	Will Participate	between 18 and 35	Male	Yes	Yes											extremely unlikely	extremely unlikely	100% (Voice)					unlikely	extremely unsafe	somewhat uneffective	very difficult		unclear		100% (Voice)	somewhat negative	100% (Voice)		100% (Voice)				very negative	somewhat negative	very negative	somewhat negative	not important	low importance	low importance	low importance
English	2022-01-04	22:17:39	156.94	100% (Voice)
Dagbani	2022-01-04	19:40:19	525.4	100% (Voice)	Will Participate	between 18 and 35	Male	No	Yes											unlikely	extremely unlikely	100% (Voice)					extremely unlikely	somewhat unsafe	extremely uneffective	difficult		very unclear		100% (Voice)	somewhat negative	100% (Voice)		100% (Voice)				very negative	somewhat negative	very negative	somewhat negative	low importance	not important	low importance	low importance
Dagbani	2022-01-04	17:53:15	546.501	100% (Voice)	Will Participate	below 18
Twi	2022-01-04	18:44:54	859.56	100% (Voice)	Will Participate	above 60	Male	No	No	100% (Voice)	No	unlikely	unlikely		100% (Voice)				unlikely	unlikely	unlikely		100% (Voice)				unlikely	somewhat unsafe	somewhat uneffective		difficult		very unclear	100% (Voice)	somewhat negative	100% (Voice)		100% (Voice)				somewhat negative	somewhat negative	somewhat negative	somewhat negative	not important	low importance	not important	low importance
Twi	2022-01-04	18:32:17	174.74	100% (Voice)	Will Participate	below 18
Twi	2022-01-04	18:05:31	476.78	100% (Voice)	Will Participate	between 18 and 35	Female	No	No	100% (Voice)	No	unlikely	unlikely		100% (Voice)				unlikely	unlikely	unlikely		100% (Voice)				unlikely	somewhat unsafe	somewhat uneffective		difficult		unclear	100% (Voice)	somewhat negative	100% (Voice)		100% (Voice)				somewhat negative	somewhat negative	somewhat negative	somewhat negative	low importance	low importance	low importance	low importance
Twi	2022-01-05	00:51:32	1122.54	100% (Voice)	Will Participate	between 18 and 35	Male	Yes	No	100% (Voice)	Yes	likely	likely				100% (Voice)		likely	not sure	likely				100% (Voice)		unlikely	extremely safe	extremely effective		very difficult		clear	100% (Voice)	somewhat positive	100% (Voice)				100% (Voice)		somewhat positive	neutral	somewhat positive	somewhat positive	extremely important	extremely important	extremely important	extremely important
Dagbani	2022-01-04	17:50:21	861.74	100% (Voice)	Will Participate	between 18 and 35	Female	No	No	100% (Voice)	No	unlikely	extremely unlikely	100% (Voice)					unlikely	unlikely	unlikely		100% (Voice)				unlikely	extremely unsafe	somewhat uneffective		very difficult		unclear	100% (Voice)	somewhat negative	100% (Voice)		100% (Voice)				very negative	somewhat negative	very negative	somewhat negative	not important	not important	low importance	not important
Twi	2022-01-04	18:07:27	939.58	100% (Voice)	Will Participate	between 18 and 35	Female	No	No	100% (Voice)	No	unlikely	unlikely		100% (Voice)				unlikely	unlikely	unlikely		100% (Voice)				unlikely	somewhat unsafe	somewhat uneffective		difficult		unclear	100% (Voice)	somewhat negative	100% (Voice)		100% (Voice)				neutral	somewhat negative	somewhat negative	very negative	low importance	low importance	low importance	low importance
Dagbani	2022-01-04	17:55:22	949.44	100% (Voice)	Will Participate	between 18 and 35	Male	Yes	Yes											extremely likely	likely				100% (Voice)		likely	extremely safe	somewhat effective	very difficult		clear		100% (Voice)	somewhat positive	100% (Voice)				100% (Voice)		somewhat positive	very negative	somewhat positive	somewhat positive	moderately important	moderately important	not important	not important
Twi	2022-01-05	09:09:07	827.04	100% (Voice)	Will Participate	between 18 and 35	Female	No	No	100% (Voice)	No	extremely likely	unlikely		100% (Voice)				unlikely	unlikely	unlikely		100% (Voice)				likely	somewhat unsafe	somewhat uneffective		difficult		unclear	100% (Voice)	somewhat negative	100% (Voice)		100% (Voice)				somewhat negative	somewhat negative	somewhat negative	somewhat negative	low importance	not important	low importance	low importance
Twi	2022-01-04	17:41:52	518.1	100% (Voice)	Will Participate	between 18 and 35	Female	No	No	100% (Voice)	No	unlikely	unlikely		100% (Voice)				unlikely	unlikely	unlikely		100% (Voice)				unlikely	somewhat unsafe	somewhat uneffective		difficult		unclear	100% (Voice)	somewhat negative	100% (Voice)		100% (Voice)				somewhat negative	somewhat negative	somewhat negative	somewhat negative	low importance	low importance	low importance	low importance
English	2022-01-04	17:45:10	179.26	100% (Voice)	Will Not Participate
Twi	2022-01-04	17:56:39	634.34	100% (Voice)	Will Participate	between 36 and 60	Female	Yes	Yes											extremely likely	extremely likely					100% (Voice)	extremely likely	somewhat safe	somewhat effective	very easy		very clear		100% (Voice)	very positive	100% (Voice)					100% (Voice)	very positive	very positive	very positive	very positive	extremely important	extremely important	extremely important	extremely important
Twi	2022-01-04	19:44:40	1244.14	100% (Voice)	Will Participate	between 18 and 35	Male	Yes	Yes											extremely likely	extremely likely					100% (Voice)	extremely likely	somewhat safe	somewhat effective	very easy		very clear		100% (Voice)	very positive	100% (Voice)					100% (Voice)	very positive	very positive	very positive	very positive	extremely important	extremely important	extremely important	extremely important
Twi	2022-01-04	18:42:40	1948.2	100% (Voice)	Will Participate	below 18
Dagbani	2022-01-04	22:27:53	573.36	100% (Voice)	Will Participate	between 18 and 35	Male	Yes	Yes											extremely unlikely	extremely unlikely	100% (Voice)					extremely unlikely	extremely unsafe	extremely uneffective	very difficult		unclear		100% (Voice)	very negative	100% (Voice)	100% (Voice)					very negative	very negative	very negative	very negative	not important	not important	not important	not important
Dagbani	2022-01-04	22:23:20	246.3	100% (Voice)	Will Participate	below 18
Dagbani	2022-01-04	17:54:25	662.8	100% (Voice)	Will Participate	between 18 and 35	Male	Yes	Yes											extremely unlikely	unlikely		100% (Voice)				extremely unlikely	extremely unsafe	extremely uneffective	very difficult		very unclear		100% (Voice)	very negative	100% (Voice)	100% (Voice)					very negative	somewhat negative	somewhat negative	very negative	low importance	low importance	not important	not important
Dagbani	2022-01-04	17:49:17	270.34	100% (Voice)	Will Participate	below 18
English	2022-01-04	17:46:17	656.74	100% (Voice)	Will Participate	between 18 and 35	Female	No	No	100% (Voice)	No	unlikely	unlikely		100% (Voice)				unlikely	extremely unlikely	unlikely		100% (Voice)				unlikely	somewhat unsafe	somewhat uneffective		difficult		unclear	100% (Voice)	somewhat negative	100% (Voice)		100% (Voice)				somewhat negative	somewhat negative	somewhat negative	somewhat negative	low importance	low importance	low importance	low importance
Dagbani	2022-01-05	11:09:05	417.62	100% (Voice)	Will Not Participate
Dagbani	2022-01-04	17:42:01	596.38	100% (Voice)	Will Participate	between 18 and 35	Male	Yes	Yes											extremely unlikely	unlikely		100% (Voice)				extremely unlikely	extremely unsafe	extremely uneffective	difficult		unclear		100% (Voice)	very negative	100% (Voice)	100% (Voice)					somewhat negative	very negative	very negative	somewhat negative	low importance	not important	not important	not important
Dagbani	2022-01-04	17:40:02	1054.2	100% (Voice)	Will Participate	between 18 and 35	Male	Yes	No	100% (Voice)	Yes	extremely likely	extremely likely					100% (Voice)	extremely likely	extremely likely	extremely likely					100% (Voice)	extremely likely	somewhat safe	somewhat effective		very easy		very clear	100% (Voice)	very positive	100% (Voice)					100% (Voice)	very positive	very positive	very positive	very positive	extremely important	extremely important	extremely important	extremely important
Twi	2022-01-04	18:43:47	849.24	100% (Voice)	Will Participate	between 36 and 60	Female	Yes	Yes											likely	likely				100% (Voice)		likely	extremely safe	extremely effective	easy		clear		100% (Voice)	somewhat positive	100% (Voice)				100% (Voice)		somewhat positive	somewhat positive	somewhat positive	somewhat positive	moderately important	moderately important	moderately important	moderately important
Twi	2022-01-04	17:37:23	399.48	100% (Voice)	Will Participate	between 18 and 35	Male	Yes	Yes											likely	likely				100% (Voice)		likely	extremely safe	extremely effective	easy		clear		100% (Voice)	somewhat positive	100% (Voice)				100% (Voice)		somewhat positive	somewhat positive	very negative	very negative	not important	not important	not important	not important
Dagbani	2022-01-04	18:07:52	601.4	100% (Voice)	Will Participate	between 18 and 35	Male	Yes	Yes											extremely unlikely	extremely unlikely	100% (Voice)					extremely unlikely	extremely unsafe	extremely uneffective	very difficult		very unclear		100% (Voice)	very negative	100% (Voice)	100% (Voice)					very negative	very negative	very negative	very negative	not important	not important	not important	not important
Dagbani	2022-01-04	17:52:31	735.16	100% (Voice)	Will Participate	between 18 and 35	Male	No	Yes											extremely unlikely	unlikely		100% (Voice)				unlikely	somewhat unsafe	extremely uneffective	very difficult		unclear		100% (Voice)	somewhat negative	100% (Voice)		100% (Voice)				very negative	somewhat negative	very negative	somewhat negative	low importance	not important	low importance	low importance
Twi	2022-01-04	17:41:20	910.16	100% (Voice)	Will Participate	between 18 and 35	Male	Yes	No	100% (Voice)	Yes	extremely unlikely	unlikely		100% (Voice)				extremely unlikely	extremely unlikely	unlikely		100% (Voice)				extremely likely	somewhat unsafe	extremely uneffective		very difficult		very unclear	100% (Voice)	very negative	100% (Voice)	100% (Voice)					very negative	somewhat negative	somewhat negative	somewhat negative	not important	low importance	low importance	low importance
Twi	2022-01-04	19:23:25	1160.76	100% (Voice)	Will Participate	between 18 and 35	Male	Yes	Yes											likely	likely				100% (Voice)		likely	extremely safe	extremely effective	easy		clear		100% (Voice)	somewhat positive	100% (Voice)				100% (Voice)		very positive	very positive	neutral	very positive	extremely important	extremely important	extremely important	extremely important
Dagbani	2022-01-04	17:40:23	745.42	100% (Voice)	Will Participate	between 18 and 35	Male	Yes	Yes											extremely unlikely	extremely unlikely	100% (Voice)					extremely unlikely	extremely unsafe	extremely uneffective	very difficult		very unclear		100% (Voice)	very negative	100% (Voice)	100% (Voice)					very negative	very negative	very negative	very negative	not important	not important	not important	not important
Dagbani	2022-01-04	17:37:52	82.6	94.2529% (Voice)
Ewe	2022-01-04	17:37:15	446.06	100% (Voice)	Will Participate	between 18 and 35	Male	No	Yes											unlikely	extremely likely					100% (Voice)	extremely likely	somewhat safe	somewhat effective	very easy		very clear		100% (Voice)	very positive	100% (Voice)					100% (Voice)	very positive	very positive	very positive	very positive	extremely important	extremely important	extremely important	extremely important
Twi	2022-01-04	17:27:32	617.96	100% (Voice)	Will Participate	between 18 and 35	Male	Yes	Yes											extremely likely	extremely likely					100% (Voice)	extremely likely	somewhat safe	somewhat effective	very easy		very clear		100% (Voice)	very positive	100% (Voice)					100% (Voice)	very positive	neutral	very positive	very positive	extremely important	extremely important	extremely important	extremely important
Twi	2022-01-04	18:59:29	954.06	100% (Voice)	Will Participate	between 18 and 35	Male	Yes	Yes											extremely unlikely	extremely unlikely	100% (Voice)					not sure	extremely unsafe	somewhat uneffective	difficult		very unclear		100% (Voice)	somewhat positive	100% (Voice)				100% (Voice)		very positive	very positive	very positive	very positive	extremely important	extremely important	extremely important	extremely important
Twi	2022-01-04	17:37:02	499.379	100% (Voice)	Will Participate	between 18 and 35	Female	No	No	100% (Voice)	No	unlikely	unlikely		100% (Voice)				unlikely	unlikely	unlikely		100% (Voice)				unlikely	somewhat unsafe	somewhat uneffective		difficult		unclear	100% (Voice)	somewhat negative	100% (Voice)		100% (Voice)				somewhat negative	somewhat negative	somewhat negative	somewhat negative	low importance	low importance	low importance	low importance
Dagbani	2022-01-04	19:11:10	735.56	100% (Voice)	Will Participate	between 18 and 35	Male	Yes	Yes											unlikely	extremely unlikely	100% (Voice)					unlikely	extremely unsafe	extremely uneffective	very difficult		unclear		100% (Voice)	very negative	100% (Voice)	100% (Voice)					somewhat negative	somewhat negative	very negative	somewhat negative	low importance	low importance	low importance	low importance
Dagbani	2022-01-04	19:04:44	318.66	100% (Voice)	Will Participate	below 18
Dagbani	2022-01-04	18:53:43	628.4	100% (Voice)	Will Participate	below 18
Dagbani	2022-01-04	18:44:02	322.62	100% (Voice)	Will Participate	between 18 and 35	Male	No	Yes											unlikely	extremely unlikely	100% (Voice)					unlikely	extremely unsafe	somewhat uneffective	very difficult		unclear		100% (Voice)	very negative	100% (Voice)	100% (Voice)					somewhat negative
Dagbani	2022-01-04	18:31:57	427.12	100% (Voice)	Will Participate	below 18
Twi	2022-01-04	17:25:53	515.68	100% (Voice)	Will Participate	between 18 and 35	Female	No	No	100% (Voice)	No	unlikely	unlikely		100% (Voice)				unlikely	unlikely	unlikely		100% (Voice)				unlikely	somewhat unsafe	somewhat uneffective		difficult		unclear	100% (Voice)	somewhat negative	100% (Voice)		100% (Voice)				somewhat negative	somewhat negative	somewhat negative	somewhat negative	low importance	low importance	low importance	low importance
Twi	2022-01-04	17:30:39	1115.96	100% (Voice)	Will Participate	between 18 and 35	Male	Yes	Yes											likely	likely				100% (Voice)		likely	extremely safe	extremely effective	easy		clear		100% (Voice)	somewhat positive	100% (Voice)				100% (Voice)		very positive	very positive	very positive	very positive	extremely important	moderately important	moderately important	moderately important
Twi	2022-01-04	20:10:55	1066.78	100% (Voice)	Will Participate	between 36 and 60	Male	Yes	Yes											likely	likely				100% (Voice)		likely	extremely safe	somewhat effective	very easy		very clear		100% (Voice)	very positive	100% (Voice)					100% (Voice)	very positive	very positive	very positive	very positive	extremely important	extremely important	extremely important	extremely important
Twi	2022-01-04	20:03:36	347.28	100% (Voice)	Will Participate	below 18
Twi	2022-01-04	19:37:15	548.741	100% (Voice)	Will Participate	below 18
English	2022-01-04	17:26:24	430.24	100% (Voice)	Will Participate	between 18 and 35	Male	Yes	Yes											likely	likely				100% (Voice)		likely	extremely safe	extremely effective	easy		very unclear		100% (Voice)	very negative	100% (Voice)	100% (Voice)					very negative	very negative	very negative	very negative	not important	not important	not important	not important
Twi	2022-01-04	17:20:05	851.161	100% (Voice)	Will Participate	between 18 and 35	Female	No	No	100% (Voice)	Yes	unlikely	unlikely		100% (Voice)				not sure	unlikely	unlikely		100% (Voice)				unlikely	extremely unsafe	somewhat uneffective		difficult		unclear	100% (Voice)	somewhat negative	100% (Voice)		100% (Voice)				somewhat negative	neutral	somewhat negative	somewhat negative	low importance	low importance	low importance	not important
Twi	2022-01-04	17:18:13	531.12	100% (Voice)	Will Participate	between 18 and 35	Male	No	No	100% (Voice)	No	unlikely	unlikely		100% (Voice)				unlikely	unlikely	unlikely		100% (Voice)				unlikely	somewhat unsafe	somewhat uneffective		difficult		unclear	100% (Voice)	somewhat negative	100% (Voice)		100% (Voice)				somewhat negative	somewhat negative	somewhat negative	somewhat negative	low importance	low importance	low importance	low importance
Dagbani	2022-01-04	17:22:56	503.78	100% (Voice)	Will Participate	between 18 and 35	Male	Yes	Yes											extremely unlikely	unlikely		100% (Voice)				extremely unlikely	extremely unsafe	somewhat uneffective	difficult		unclear		100% (Voice)	very negative	100% (Voice)	100% (Voice)					somewhat negative	very negative	very negative	very negative	low importance	low importance	not important	not important
Dagbani	2022-01-04	17:22:34	1174.6	100% (Voice)	Will Participate	between 36 and 60	Male	Not Sure	No	100% (Voice)	Yes	extremely likely	likely				100% (Voice)		extremely likely	extremely likely	likely				100% (Voice)		extremely likely	extremely safe	extremely effective		easy		very clear	100% (Voice)	very positive	100% (Voice)					100% (Voice)	very positive	very positive	very positive	very positive	extremely important	extremely important	extremely important	extremely important
English	2022-01-04	17:48:24	912.94	100% (Voice)	Will Participate	above 60	Female	No	Yes											extremely likely	extremely unlikely	100% (Voice)					extremely likely	somewhat safe	somewhat effective	very easy		very clear		100% (Voice)	very positive	100% (Voice)					100% (Voice)	very positive	very positive	very positive	very positive	extremely important	extremely important	extremely important	extremely important
Dagbani	2022-01-04	17:13:59	1085.46	100% (Voice)	Will Participate	between 18 and 35	Male	Yes	No	100% (Voice)	Yes	extremely likely	extremely likely					100% (Voice)	extremely likely	extremely likely	extremely likely					100% (Voice)	extremely likely	somewhat safe	somewhat effective		very easy		very clear	100% (Voice)	very positive	100% (Voice)					100% (Voice)	very positive	very positive	very positive	very positive	extremely important	extremely important	extremely important	extremely important
Dagbani	2022-01-04	17:16:55	547.54	100% (Voice)	Will Participate	between 18 and 35	Male	Yes	Yes											extremely unlikely	extremely unlikely	100% (Voice)					extremely unlikely	extremely unsafe	somewhat uneffective	very difficult		very unclear		100% (Voice)	very negative	100% (Voice)	100% (Voice)					very negative	very negative	very negative	somewhat negative	not important	not important	not important	not important
Dagbani	2022-01-04	17:11:25	275.14	100% (Voice)	Will Participate	below 18
Twi	2022-01-04	17:13:17	497.26	100% (Voice)	Will Participate	between 18 and 35	Male	No	No	100% (Voice)	No	unlikely	unlikely		100% (Voice)				unlikely	unlikely	unlikely		100% (Voice)				unlikely	somewhat unsafe	somewhat uneffective		difficult		unclear	100% (Voice)	somewhat negative	100% (Voice)		100% (Voice)				somewhat negative	somewhat negative	somewhat negative	somewhat negative	low importance	low importance	low importance	low importance
Twi	2022-01-04	17:35:20	1300.96	100% (Voice)	Will Participate	between 18 and 35	Female	No	No	100% (Voice)	Yes	likely	extremely likely					100% (Voice)	extremely likely	likely	likely				100% (Voice)		extremely likely	extremely safe	extremely effective		very easy		clear	100% (Voice)	very positive	100% (Voice)					100% (Voice)	very positive	very positive	very positive	somewhat positive	extremely important	extremely important	extremely important	extremely important
Twi	2022-01-04	18:05:05	1367.18	100% (Voice)	Will Participate	above 60	Female	Yes	No	100% (Voice)	Yes	extremely unlikely	extremely likely					100% (Voice)	extremely likely	extremely likely	extremely likely					100% (Voice)	extremely likely	somewhat safe	somewhat effective		very easy		very clear	100% (Voice)	very positive	100% (Voice)					100% (Voice)	very positive	very positive	very positive	very positive	extremely important	extremely important	low importance	extremely important
Twi	2022-01-04	17:47:33	735.54	100% (Voice)	Will Participate	between 18 and 35	Female	Yes	No	100% (Voice)	Yes	extremely unlikely	extremely unlikely	100% (Voice)					extremely likely	extremely likely	extremely likely					100% (Voice)	extremely likely	somewhat safe	somewhat effective		very easy		very clear	100% (Voice)	very positive	100% (Voice)					100% (Voice)	very positive	very positive	very positive	very positive	not important
Twi	2022-01-04	17:11:08	221.3	100% (Voice)	Will Participate	below 18
Twi	2022-01-04	17:25:42	936.36	100% (Voice)	Will Participate	between 36 and 60	Male	Yes	Yes											likely	likely				100% (Voice)		likely	extremely safe	extremely effective	very difficult		very clear		100% (Voice)	very negative	100% (Voice)	100% (Voice)					somewhat positive	very negative	somewhat negative	very positive	moderately important	moderately important	moderately important	moderately important
Twi	2022-01-04	18:16:28	947.86	100% (Voice)	Will Participate	between 18 and 35	Female	Yes	Yes											extremely likely	extremely likely					100% (Voice)	extremely likely	extremely safe	extremely effective	easy		clear		100% (Voice)	very positive	100% (Voice)					100% (Voice)	very positive	very positive	very positive	very positive	extremely important	extremely important	extremely important	extremely important
Twi	2022-01-04	17:46:48	1063.84	100% (Voice)	Will Participate	between 36 and 60	Female	Yes	Yes											not sure	extremely unlikely	100% (Voice)					extremely unlikely	somewhat safe	extremely effective	easy		clear		100% (Voice)	somewhat positive	100% (Voice)				100% (Voice)		somewhat positive	very positive	very positive	very positive	extremely important	moderately important	moderately important	moderately important
Dagbani	2022-01-04	17:04:59	493.86	100% (Voice)	Will Participate	between 18 and 35	Male	Yes	Yes											extremely unlikely	unlikely		100% (Voice)				extremely unlikely	extremely unsafe	extremely uneffective	difficult		very unclear		100% (Voice)	very negative	100% (Voice)	100% (Voice)					somewhat negative	very negative	very negative	very negative	low importance	not important	not important	not important
Dagbani	2022-01-04	17:06:14	653.88	100% (Voice)	Will Participate	between 18 and 35	Female	Yes	Yes											extremely unlikely	extremely unlikely	100% (Voice)					extremely unlikely	extremely unsafe	somewhat uneffective	very difficult		very unclear		100% (Voice)	very negative	100% (Voice)	100% (Voice)					very negative	somewhat negative	very negative	very negative	low importance	not important	low importance	not important
Dagbani	2022-01-04	17:19:37	2058.46	100% (Voice)	Will Participate	between 18 and 35	Female	No	No	100% (Voice)	Yes	likely	extremely unlikely	100% (Voice)					likely	likely	likely				100% (Voice)		extremely unlikely	somewhat unsafe	somewhat effective		very difficult		clear	100% (Voice)	somewhat positive	100% (Voice)				100% (Voice)		very positive	very positive	somewhat positive	very positive	extremely important	extremely important	moderately important	extremely important
Twi	2022-01-04	17:06:30	973.46	100% (Voice)	Will Participate	between 18 and 35	Male	Yes	Yes											unlikely	extremely unlikely	100% (Voice)					not sure	extremely unsafe	extremely effective	easy		clear		100% (Voice)	somewhat positive	100% (Voice)				100% (Voice)		somewhat positive	somewhat positive	somewhat positive	somewhat positive	extremely important	extremely important	moderately important	moderately important
Dagbani	2022-01-04	17:22:30	871.7	100% (Voice)	Will Participate	between 18 and 35	Female	Yes	Yes											extremely unlikely	extremely unlikely	100% (Voice)					extremely unlikely	extremely unsafe	extremely uneffective	very difficult		unclear		100% (Voice)	very negative	100% (Voice)	100% (Voice)					very negative	very negative	very negative	very negative	not important	not important	not important	not important
Twi	2022-01-04	17:14:29	814.18	100% (Voice)	Will Participate	between 18 and 35	Female	Yes	Yes											extremely likely	extremely likely					100% (Voice)	extremely likely	extremely safe	extremely effective	easy		clear		100% (Voice)	very positive	100% (Voice)					100% (Voice)	very positive	very positive	very positive	very positive	extremely important	extremely important	extremely important	extremely important
Twi	2022-01-04	17:11:39	1476.32	100% (Voice)	Will Participate	between 36 and 60	Female	Yes	No	100% (Voice)	Yes	likely	extremely likely					100% (Voice)	extremely likely	extremely likely	extremely likely					100% (Voice)	extremely likely	extremely safe	somewhat effective		very easy		very clear	100% (Voice)	very positive	100% (Voice)					100% (Voice)	very positive	very positive	very positive	very positive	extremely important	extremely important	extremely important	extremely important
Twi	2022-01-04	17:06:04	116.3	100% (Voice)	Will Participate	below 18
Twi	2022-01-04	17:03:00	105.44	100% (Voice)
Twi	2022-01-04	16:56:14	658.44	100% (Voice)	Will Participate	between 18 and 35	Male	No	No	100% (Voice)	No	unlikely	unlikely		100% (Voice)				unlikely	unlikely	unlikely		100% (Voice)				likely	somewhat unsafe	somewhat uneffective		difficult		unclear	100% (Voice)	somewhat negative	100% (Voice)		100% (Voice)				somewhat negative	somewhat negative	somewhat positive	somewhat negative	low importance	low importance	moderately important	low importance
English	2022-01-04	21:14:52	1111.58	100% (Voice)	Will Participate	between 18 and 35	Male	Yes	Yes											extremely likely	extremely likely					100% (Voice)	extremely likely	somewhat safe	extremely effective	very easy		very clear		100% (Voice)	very positive	100% (Voice)					100% (Voice)	very positive	very positive	very positive	very positive	extremely important	extremely important	extremely important	extremely important
English	2022-01-04	18:52:36	399.86	100% (Voice)	Will Participate	below 18
English	2022-01-04	17:08:54	466.341	100% (Voice)	Will Participate	below 18
Dagbani	2022-01-04	22:01:48	997.12	100% (Voice)	Will Participate	between 18 and 35	Male	Yes	Yes											extremely likely	likely				100% (Voice)		likely	somewhat unsafe	somewhat effective	very easy		very clear		100% (Voice)	very positive	100% (Voice)					100% (Voice)	very positive	very positive	very positive	very positive	moderately important	extremely important	moderately important	moderately important
Dagbani	2022-01-04	16:51:22	1062.38	100% (Voice)	Will Participate	between 18 and 35	Male	Yes	No	100% (Voice)	Yes	extremely likely	extremely likely					100% (Voice)	extremely likely	extremely unlikely	extremely likely					100% (Voice)	extremely likely	somewhat safe	somewhat effective		very easy		very clear	100% (Voice)	very positive	100% (Voice)					100% (Voice)	very positive	very positive	very positive	very positive	extremely important	extremely important	extremely important	extremely important
Twi	2022-01-04	23:00:03	684.4	100% (Voice)	Will Participate	between 18 and 35	Male	Yes	Yes											extremely likely	extremely likely					100% (Voice)	extremely likely	somewhat safe	somewhat effective	very easy		very clear		100% (Voice)	very positive	100% (Voice)					100% (Voice)	very positive	very positive	very positive	very positive	extremely important	extremely important	extremely important	extremely important
English	2022-01-04	18:55:40	859.58	100% (Voice)	Will Participate	between 18 and 35	Male	Yes	Yes											likely	likely				100% (Voice)		not sure	somewhat safe	somewhat effective	easy		very clear		100% (Voice)	very positive	100% (Voice)					100% (Voice)	very negative	very positive	very negative	very negative	not important	extremely important	moderately important	moderately important
Twi	2022-01-04	17:13:00	870.82	100% (Voice)	Will Participate	between 18 and 35	Female	No	No	100% (Voice)	No	unlikely	unlikely		100% (Voice)				unlikely	unlikely	likely				100% (Voice)		unlikely	somewhat unsafe	somewhat uneffective		difficult		unclear	100% (Voice)	somewhat negative	100% (Voice)		100% (Voice)				somewhat negative	somewhat negative	somewhat negative	somewhat positive	low importance	low importance	low importance	low importance
Twi	2022-01-04	16:54:37	386.9	100% (Voice)	Will Participate	between 18 and 35	Female	No	No	100% (Voice)	No	unlikely	unlikely		100% (Voice)				unlikely	unlikely	likely				100% (Voice)		unlikely	somewhat unsafe	somewhat uneffective		difficult		unclear	100% (Voice)
Twi	2022-01-04	17:04:00	1114.02	100% (Voice)	Will Participate	between 36 and 60	Male	Yes	Yes											extremely unlikely	likely				100% (Voice)		unlikely	extremely safe	somewhat uneffective	easy		clear		100% (Voice)	somewhat positive	100% (Voice)				100% (Voice)		neutral	neutral	somewhat positive	very positive	low importance	low importance	moderately important	moderately important
Twi	2022-01-04	17:34:29	1103.46	100% (Voice)	Will Participate	between 36 and 60	Female	Yes	Yes											likely	likely				100% (Voice)		likely	extremely safe	extremely effective	easy		clear		100% (Voice)	somewhat positive	100% (Voice)				100% (Voice)		somewhat positive	somewhat positive	somewhat positive	somewhat positive	moderately important	moderately important	moderately important	moderately important
English	2022-01-04	16:44:41	978.4	100% (Voice)	Will Participate	between 18 and 35	Male	No	No	100% (Voice)	Yes	likely	likely				100% (Voice)		likely	likely	likely				100% (Voice)		likely	extremely safe	extremely effective		difficult		clear	100% (Voice)	somewhat positive	100% (Voice)				100% (Voice)		somewhat positive	somewhat positive	somewhat positive	somewhat positive	moderately important	moderately important	moderately important	moderately important
Twi	2022-01-04	16:55:09	775.72	100% (Voice)	Will Participate	between 18 and 35	Female	No	No	100% (Voice)	No	unlikely	unlikely		100% (Voice)				unlikely	unlikely	unlikely		100% (Voice)				unlikely	extremely unsafe	extremely uneffective		difficult		unclear	100% (Voice)	very negative	100% (Voice)	100% (Voice)					very negative	very negative	very negative	very negative	low importance	low importance	low importance	low importance
Dagbani	2022-01-04	16:48:44	636.141	100% (Voice)	Will Participate	between 18 and 35	Male	Yes	Yes											extremely unlikely	extremely unlikely	100% (Voice)					unlikely	extremely unsafe	extremely uneffective	very difficult		very unclear		100% (Voice)	very negative	100% (Voice)	100% (Voice)					very negative	very negative	somewhat negative	very negative	not important	not important	low importance	not important
Twi	2022-01-04	16:50:02	606.18	100% (Voice)	Will Participate	between 18 and 35	Female	No	No	100% (Voice)	No	unlikely	unlikely		100% (Voice)				unlikely	unlikely	unlikely		100% (Voice)				unlikely	somewhat unsafe	somewhat uneffective		difficult		unclear	100% (Voice)	somewhat negative	100% (Voice)		100% (Voice)				somewhat negative	somewhat negative	somewhat negative	somewhat negative	low importance	low importance	low importance	low importance
Dagbani	2022-01-05	08:39:50	1294.28	100% (Voice)	Will Participate	between 18 and 35	Male	No	No	100% (Voice)	Yes	likely	extremely likely					100% (Voice)	extremely likely	likely	extremely likely					100% (Voice)	extremely likely	extremely safe	somewhat effective		very easy		clear	100% (Voice)	very positive	100% (Voice)					100% (Voice)	very positive	somewhat positive	very positive	very positive	extremely important	extremely important	extremely important	extremely important
English	2022-01-04	19:46:11	971.52	100% (Voice)	Will Participate	between 18 and 35	Male	Not Sure	Yes											not sure	likely				100% (Voice)		likely	extremely safe	somewhat uneffective	easy		clear		100% (Voice)	very positive	100% (Voice)					100% (Voice)	very positive	somewhat positive	very positive	very positive	extremely important	extremely important	extremely important	extremely important
Dagbani	2022-01-04	17:03:59	1104.4	100% (Voice)	Will Participate	between 18 and 35	Male	Yes	Yes											extremely likely	extremely likely					100% (Voice)	extremely likely	somewhat safe	somewhat effective	very easy		very clear		100% (Voice)	very positive	100% (Voice)					100% (Voice)	very positive	very positive	very positive	very positive	extremely important	extremely important	extremely important	extremely important
English	2022-01-04	16:42:48	512.5	100% (Voice)	Will Participate	between 18 and 35	Male	No	Yes											likely	likely				100% (Voice)		likely	extremely safe	extremely uneffective	easy		clear		100% (Voice)	very negative	100% (Voice)	100% (Voice)					somewhat positive	somewhat positive	somewhat positive	somewhat positive	not important	not important	moderately important	moderately important
Dagbani	2022-01-04	16:56:58	955.8	100% (Voice)	Will Participate	between 18 and 35	Male	Yes	Yes											extremely likely	extremely likely					100% (Voice)	extremely likely	extremely safe	extremely effective	very difficult		very clear		100% (Voice)	very positive	100% (Voice)					100% (Voice)	very positive	very positive	very positive	very positive	extremely important	extremely important	extremely important	extremely important
Dagbani	2022-01-04	16:39:27	723.24	100% (Voice)	Will Participate	between 18 and 35	Male	Yes	Yes											extremely unlikely	unlikely		100% (Voice)				extremely unlikely	extremely unsafe	extremely uneffective	difficult		unclear		100% (Voice)	very negative	100% (Voice)	100% (Voice)					very negative	somewhat negative	very negative	very negative	not important	low importance	not important	not important
Dagbani	2022-01-04	17:08:00	1102	100% (Voice)	Will Participate	between 18 and 35	Male	Yes	Yes											extremely likely	extremely likely					100% (Voice)	extremely likely	somewhat safe	extremely effective	very easy		very clear		100% (Voice)	very positive	100% (Voice)					100% (Voice)	very negative	very positive	very positive	very positive	extremely important	extremely important	extremely important	extremely important
Twi	2022-01-05	08:36:24	1033.56	100% (Voice)	Will Participate	between 18 and 35	Male	Yes	Yes											likely	likely				100% (Voice)		likely	extremely safe	extremely effective	easy		clear		100% (Voice)	very positive	100% (Voice)					100% (Voice)	very positive	very positive	very positive	very positive	extremely important	extremely important	extremely important	moderately important
Dagbani	2022-01-04	16:51:42	456.36	100% (Voice)	Will Participate	between 18 and 35	Male	Yes	Yes											extremely unlikely	unlikely		100% (Voice)				extremely unlikely	extremely unsafe	extremely uneffective	difficult		unclear		100% (Voice)	very negative	100% (Voice)	100% (Voice)					very negative	very negative	somewhat negative	somewhat negative	not important	not important	not important	not important
Dagbani	2022-01-04	16:42:34	430.42	100% (Voice)	Will Participate	below 18
Twi	2022-01-04	17:03:48	620.56	100% (Voice)	Will Participate	below 18
Twi	2022-01-04	16:40:50	1214.02	100% (Voice)	Will Participate	below 18
Dagbani	2022-01-04	16:38:58	298.92	100% (Voice)	Will Participate	below 18
Twi	2022-01-05	10:04:25	1119.3	100% (Voice)	Will Participate	between 18 and 35	Female	No	No	100% (Voice)	Yes	extremely likely	likely				100% (Voice)		likely	likely	likely				100% (Voice)		likely	somewhat unsafe	somewhat uneffective		easy		unclear	100% (Voice)	very positive	100% (Voice)					100% (Voice)	very positive	very positive	very positive	very positive	extremely important	extremely important	extremely important	extremely important
Twi	2022-01-05	09:55:07	333.08	100% (Voice)	Will Participate	between 18 and 35	Female	Yes	No	100% (Voice)	Yes	likely	likely				100% (Voice)		likely	likely
Twi	2022-01-04	16:39:49	636.12	100% (Voice)	Will Participate	between 18 and 35	Male	Yes	Yes											extremely likely	extremely likely					100% (Voice)	extremely likely	somewhat safe	somewhat effective	very easy		very clear		100% (Voice)	very positive	100% (Voice)					100% (Voice)	very positive	neutral	very positive	very positive	extremely important	extremely important	extremely important	extremely important
Twi	2022-01-04	16:47:58	1046.56	100% (Voice)	Will Participate	between 18 and 35	Female	Yes	Yes											likely	likely				100% (Voice)		extremely likely	somewhat safe	somewhat effective	easy		very clear		100% (Voice)	very positive	100% (Voice)					100% (Voice)	very positive	somewhat positive	very positive	very positive	extremely important	extremely important	extremely important	moderately important
Dagbani	2022-01-04	16:44:42	778.78	100% (Voice)	Will Participate	between 18 and 35	Female	Yes	Yes											extremely likely	extremely likely					100% (Voice)	extremely likely	somewhat safe	extremely effective	very easy		very clear		100% (Voice)	very positive	100% (Voice)					100% (Voice)	very positive	very positive	very positive	very positive	extremely important	extremely important	extremely important	extremely important
Dagbani	2022-01-05	05:29:10	699.56	100% (Voice)	Will Not Participate
English	2022-01-04	21:19:00	1036.26	100% (Voice)	Will Participate	between 18 and 35	Male	Yes	Yes											likely	extremely unlikely	100% (Voice)					extremely likely	somewhat safe	somewhat effective	easy		clear		100% (Voice)	very positive	100% (Voice)					100% (Voice)	very positive	very positive	very positive	very positive	extremely important	extremely important	extremely important	extremely important
English	2022-01-04	16:41:07	347.34	100% (Voice)	Will Participate	below 18
English	2022-01-05	05:55:25	769.56	100% (Voice)	Will Participate	between 18 and 35	Male	Yes	Yes											extremely unlikely	extremely unlikely	100% (Voice)					extremely unlikely	somewhat unsafe	somewhat uneffective	very difficult		very unclear		100% (Voice)	very negative	100% (Voice)	100% (Voice)					somewhat negative	somewhat negative	very negative	very negative	low importance	low importance	low importance	moderately important
English	2022-01-04	19:00:15	65.48	61.039% (Voice)
English	2022-01-04	18:34:30	94.18	97.4026% (Voice)
Twi	2022-01-04	16:38:22	1590.18	100% (Voice)	Will Participate	between 18 and 35	Female	Yes	Yes											likely	extremely likely					100% (Voice)	likely	somewhat safe	extremely effective	very easy		clear		100% (Voice)	very positive	100% (Voice)					100% (Voice)	very positive	very positive	very positive	somewhat positive	extremely important	not important	moderately important	extremely important
Twi	2022-01-04	16:26:21	516.04	100% (Voice)	Will Participate	below 18
Twi	2022-01-04	16:22:57	534.26	100% (Voice)	Will Participate	between 18 and 35	Female	No	No	100% (Voice)	No	unlikely	unlikely		100% (Voice)				unlikely	unlikely	unlikely		100% (Voice)				unlikely	somewhat unsafe	somewhat uneffective		difficult		unclear	100% (Voice)	somewhat negative	100% (Voice)		100% (Voice)				somewhat negative	somewhat negative	somewhat negative	somewhat negative	low importance	low importance	low importance	low importance
Twi	2022-01-04	17:40:00	785.261	100% (Voice)	Will Participate	between 18 and 35	Female	No	No	100% (Voice)	No	unlikely	unlikely		100% (Voice)				unlikely	unlikely	unlikely		100% (Voice)				unlikely	extremely unsafe	extremely uneffective		difficult		unclear	100% (Voice)	very negative	100% (Voice)	100% (Voice)					very negative	very negative	very negative	very negative	low importance	low importance	low importance	low importance
Ewe	2022-01-05	11:05:34	226.44	100% (Voice)	Will Participate	between 18 and 35	Male
Ewe	2022-01-05	10:46:22	79.64	56% (Voice)
Ewe	2022-01-05	08:05:36	124.58	100% (Voice)
Ewe	2022-01-04	21:08:01	185.96	100% (Voice)	Will Participate	above 60
Ewe	2022-01-04	20:16:36	56.04	32% (Voice)
Ewe	2022-01-04	20:13:11	73.56	49% (Voice)
Ewe	2022-01-04	20:07:41	191.84	100% (Voice)
Ewe	2022-01-04	19:59:55	94.5	70% (Voice)
Ewe	2022-01-04	19:41:50	185.541	100% (Voice)
Ewe	2022-01-04	19:39:11	109.56	86% (Voice)
Ewe	2022-01-04	19:37:16	101.3	77% (Voice)
Twi	2022-01-04	16:24:04	1281.82	100% (Voice)	Will Participate	between 18 and 35	Female	Yes	No	100% (Voice)	Yes	likely	likely				100% (Voice)		extremely likely	likely	extremely likely					100% (Voice)	extremely likely	extremely safe	extremely effective		very easy		very clear	100% (Voice)	very positive	100% (Voice)					100% (Voice)	very positive	very positive	very positive	very positive	extremely important	extremely important	extremely important	extremely important
Twi	2022-01-04	16:19:45	757.92	100% (Voice)	Will Participate	between 18 and 35	Female	No	Yes											likely	likely				100% (Voice)		likely	extremely safe	extremely effective	easy		clear		100% (Voice)	somewhat positive	100% (Voice)				100% (Voice)		very positive	very positive	very positive	very positive	extremely important	extremely important	extremely important	extremely important
Twi	2022-01-04	16:44:07	1249.86	100% (Voice)	Will Participate	between 18 and 35	Female	Yes	Yes											likely	extremely likely					100% (Voice)	likely	somewhat safe	extremely effective	easy		clear		100% (Voice)	neutral	100% (Voice)			100% (Voice)			very positive	somewhat positive	very positive	very positive	extremely important	moderately important	not sure	moderately important
Twi	2022-01-04	16:29:33	648.74	100% (Voice)	Will Participate	between 18 and 35	Female	No	No	100% (Voice)	No	unlikely	unlikely		100% (Voice)				unlikely	unlikely	unlikely		100% (Voice)				likely	somewhat unsafe	somewhat uneffective		difficult		unclear	100% (Voice)	somewhat negative	100% (Voice)		100% (Voice)				somewhat negative	somewhat negative	somewhat negative	somewhat positive	low importance	low importance	low importance	low importance
Twi	2022-01-04	16:14:39	531.76	100% (Voice)	Will Participate	between 18 and 35	Male	No	No	100% (Voice)	No	unlikely	unlikely		100% (Voice)				unlikely	unlikely	likely				100% (Voice)		likely	somewhat unsafe	somewhat uneffective		difficult		unclear	100% (Voice)	somewhat negative	100% (Voice)		100% (Voice)				somewhat negative	somewhat negative	somewhat negative	somewhat positive	low importance	low importance	low importance	low importance
English	2022-01-04	16:55:43	957.78	100% (Voice)	Will Participate	between 18 and 35	Female	Yes	Yes											extremely likely	extremely likely					100% (Voice)	extremely likely	extremely safe	extremely effective	very easy		very clear		100% (Voice)	somewhat positive	100% (Voice)				100% (Voice)		very positive	very positive	very positive	very positive	extremely important	extremely important	extremely important	extremely important
English	2022-01-04	16:44:58	459.24	100% (Voice)	Will Participate	between 18 and 35	Male	Yes	Yes											unlikely	extremely unlikely	100% (Voice)					extremely likely	somewhat safe	somewhat effective	easy		clear		100% (Voice)	somewhat positive	100% (Voice)				100% (Voice)		very positive
Dagbani	2022-01-04	19:00:45	3224.66	100% (Voice)	Will Participate	between 18 and 35	Male	Yes	No	100% (Voice)	No	extremely likely	extremely likely					100% (Voice)	extremely likely	extremely likely	extremely likely					100% (Voice)	extremely likely	somewhat safe	somewhat effective		very easy		very clear	100% (Voice)	very positive	100% (Voice)					100% (Voice)	very positive	very positive	very positive	very positive	extremely important	extremely important	extremely important	extremely important
Twi	2022-01-04	16:14:17	813.96	100% (Voice)	Will Participate	between 18 and 35	Male	Yes	Yes											extremely likely	extremely likely					100% (Voice)	extremely likely	somewhat safe	somewhat effective	very easy		very clear		100% (Voice)	very positive	100% (Voice)					100% (Voice)	very positive	very positive	very positive	very positive	extremely important	extremely important	extremely important	extremely important
Dagbani	2022-01-04	16:52:09	1169.12	100% (Voice)	Will Participate	between 18 and 35	Male	Yes	Yes											extremely likely	extremely likely					100% (Voice)	extremely likely	somewhat safe	somewhat effective	very easy		very clear		100% (Voice)	very positive	100% (Voice)					100% (Voice)	very positive	very positive	very positive	very positive	extremely important	extremely important	extremely important	extremely important
Twi	2022-01-04	16:15:12	1046.38	100% (Voice)	Will Participate	between 36 and 60	Male	Yes	Yes											likely	extremely likely					100% (Voice)	likely	somewhat safe	extremely effective	easy		very clear		100% (Voice)	somewhat positive	100% (Voice)				100% (Voice)		very positive	very positive	very positive	somewhat positive	moderately important	moderately important	moderately important	extremely important
English	2022-01-04	17:10:21	457.48	100% (Voice)	Will Participate	above 60	Male	Yes	Yes											extremely likely	extremely likely					100% (Voice)	extremely likely	somewhat safe	somewhat effective	very easy		very clear		100% (Voice)	very positive	100% (Voice)					100% (Voice)	very positive	somewhat positive	very positive	very positive	extremely important	extremely important	extremely important	extremely important
Twi	2022-01-04	23:52:05	880.7	100% (Voice)	Will Participate	between 18 and 35	Male	Yes	Yes											extremely unlikely	not sure			100% (Voice)			extremely unlikely	somewhat unsafe	somewhat effective	very difficult		unclear		100% (Voice)	neutral	100% (Voice)			100% (Voice)			neutral	very negative	neutral	somewhat negative	extremely important	not important	not sure	not important
Twi	2022-01-04	16:10:25	717.801	100% (Voice)	Will Participate	between 18 and 35	Male	No	No	100% (Voice)	No	unlikely	unlikely		100% (Voice)				unlikely	unlikely	unlikely		100% (Voice)				likely	somewhat unsafe	somewhat uneffective		difficult		unclear	100% (Voice)	somewhat negative	100% (Voice)		100% (Voice)				somewhat negative	somewhat negative	somewhat negative	somewhat positive	low importance	low importance	low importance	moderately important
Dagbani	2022-01-04	16:16:13	949.22	100% (Voice)	Will Participate	between 18 and 35	Male	Yes	Yes											extremely likely	extremely likely					100% (Voice)	extremely likely	somewhat safe	somewhat effective	very easy		very clear		100% (Voice)	very positive	100% (Voice)					100% (Voice)	very positive	very positive	very positive	very positive	extremely important	extremely important	extremely important	extremely important
Twi	2022-01-04	16:36:52	1075.38	100% (Voice)	Will Participate	between 36 and 60	Female	Yes	Yes											extremely likely	extremely likely					100% (Voice)	extremely likely	somewhat safe	extremely effective	very easy		very clear		100% (Voice)	very positive	100% (Voice)					100% (Voice)	very positive	very positive	very positive	very positive	extremely important	extremely important	extremely important	extremely important
Twi	2022-01-04	16:18:59	1048.16	100% (Voice)	Will Participate	above 60	Female	Yes	Yes											likely	extremely likely					100% (Voice)	extremely likely	somewhat safe	extremely effective	very easy		very clear		100% (Voice)	very positive	100% (Voice)					100% (Voice)	very positive	very positive	very positive	very positive	extremely important	extremely important	extremely important	extremely important
Dagbani	2022-01-04	19:58:21	553	100% (Voice)	Will Participate	between 18 and 35	Male	No	Yes											unlikely	unlikely		100% (Voice)				unlikely	somewhat unsafe	somewhat uneffective	difficult		very unclear		100% (Voice)	somewhat negative	100% (Voice)		100% (Voice)				very negative	very negative	somewhat negative	very negative	not important	low importance	low importance	not important
Twi	2022-01-04	16:11:20	120.48	100% (Voice)	Will Participate
English	2022-01-04	16:59:44	240.66	100% (Voice)	Will Not Participate
English	2022-01-04	16:32:45	105.74	100% (Voice)
Twi	2022-01-04	16:30:51	116.14	100% (Voice)	Will Not Participate
Twi	2022-01-04	16:05:02	909.34	100% (Voice)	Will Participate	between 18 and 35	Male	No	No	100% (Voice)	No	unlikely	unlikely		100% (Voice)				unlikely	unlikely	unlikely		100% (Voice)				unlikely	extremely unsafe	extremely uneffective		difficult		unclear	100% (Voice)	very negative	100% (Voice)	100% (Voice)					somewhat positive	very negative	very negative	very negative	low importance	low importance	low importance	low importance
Twi	2022-01-04	16:13:22	1295.56	100% (Voice)	Will Participate	between 36 and 60	Female	Yes	Yes											extremely likely	extremely likely					100% (Voice)	extremely likely	somewhat safe	somewhat effective	very easy		very clear		100% (Voice)	very positive	100% (Voice)					100% (Voice)	very positive	very positive	very positive	very positive	extremely important	extremely important	extremely important	not sure
Twi	2022-01-04	17:29:35	134.94	100% (Voice)	Will Not Participate
Twi	2022-01-04	15:58:51	593.56	100% (Voice)	Will Participate	between 18 and 35	Male	Yes	Yes											extremely likely	extremely likely					100% (Voice)	extremely likely	somewhat safe	somewhat effective	very easy		very clear		100% (Voice)	very positive	100% (Voice)					100% (Voice)	very positive	neutral	very positive	very positive	extremely important	extremely important	extremely important	extremely important
Twi	2022-01-04	17:19:47	876.68	100% (Voice)	Will Participate	between 18 and 35	Male	Yes	Yes											likely	likely				100% (Voice)		likely	extremely safe	extremely effective	easy		clear		100% (Voice)	very positive	100% (Voice)					100% (Voice)	very positive	very positive	very positive	very positive	extremely important	moderately important	moderately important	moderately important
Twi	2022-01-04	16:02:47	200.16	100% (Voice)	Will Participate	between 18 and 35	Female	No	No	100% (Voice)
Twi	2022-01-04	15:55:40	883.48	100% (Voice)	Will Participate	between 18 and 35	Male	Yes	Yes											likely	extremely likely					100% (Voice)	extremely likely	somewhat safe	somewhat effective	very easy		very clear		100% (Voice)	very positive	100% (Voice)					100% (Voice)	very positive	very positive	very positive	very positive	extremely important	extremely important	extremely important	extremely important
Dagbani	2022-01-04	16:06:18	857.18	100% (Voice)	Will Participate	between 18 and 35	Female	Yes	Yes											extremely unlikely	extremely unlikely	100% (Voice)					extremely unlikely	extremely unsafe	extremely uneffective	very difficult		very unclear		100% (Voice)	very negative	100% (Voice)	100% (Voice)					very negative	very negative	very negative	very negative	not important	not important	not important	not important
Twi	2022-01-05	08:56:12	696.54	100% (Voice)	Will Participate	between 18 and 35	Female	No	No	100% (Voice)	No	unlikely	unlikely		100% (Voice)				unlikely	unlikely	unlikely		100% (Voice)				unlikely	somewhat unsafe	somewhat uneffective		difficult		unclear	100% (Voice)	somewhat negative	100% (Voice)		100% (Voice)				somewhat negative	somewhat negative	somewhat positive	somewhat negative	low importance	low importance	low importance	moderately important
Dagbani	2022-01-04	16:17:50	923.48	100% (Voice)	Will Participate	between 36 and 60	Female	No	No	100% (Voice)	Maybe	likely	unlikely		100% (Voice)				not sure	unlikely	unlikely		100% (Voice)				likely	extremely unsafe	extremely uneffective		very difficult		unclear	100% (Voice)	somewhat negative	100% (Voice)		100% (Voice)				very negative	very negative	somewhat negative	very negative	not important	low importance	low importance	not important
Dagbani	2022-01-04	16:00:43	882.9	100% (Voice)	Will Participate	between 36 and 60	Female	No	No	100% (Voice)	Yes	likely	likely				100% (Voice)		likely	extremely unlikely	extremely unlikely	100% (Voice)					likely	extremely safe	extremely effective		easy		clear	100% (Voice)	somewhat positive	100% (Voice)				100% (Voice)		somewhat positive	somewhat positive	somewhat positive	somewhat positive	moderately important	moderately important	moderately important	moderately important
Dagbani	2022-01-04	15:57:06	74.6	64.3678% (Voice)
English	2022-01-04	15:56:36	662.5	100% (Voice)	Will Participate	between 18 and 35	Female	No	No	100% (Voice)	No	unlikely	unlikely		100% (Voice)				unlikely	unlikely	unlikely		100% (Voice)				likely	somewhat unsafe	somewhat uneffective		difficult		unclear	100% (Voice)	somewhat negative	100% (Voice)		100% (Voice)				somewhat negative	somewhat negative	somewhat negative	somewhat negative	low importance	low importance	low importance	low importance
Dagbani	2022-01-04	15:56:16	752.88	100% (Voice)	Will Participate	between 18 and 35	Male	Yes	Yes											extremely unlikely	extremely unlikely	100% (Voice)					extremely unlikely	extremely unsafe	extremely uneffective	difficult		very unclear		100% (Voice)	very negative	100% (Voice)	100% (Voice)					very negative	very negative	somewhat negative	very negative	not important	low importance	low importance	not important
Dagbani	2022-01-04	15:50:59	286.8	100% (Voice)	Will Participate	between 18 and 35	Male	Yes	Yes											extremely unlikely	extremely unlikely	100% (Voice)					extremely unlikely	extremely unsafe	extremely uneffective
Twi	2022-01-04	16:06:29	1014.28	100% (Voice)	Will Participate	between 36 and 60	Female	Yes	Yes											likely	likely				100% (Voice)		extremely unlikely	extremely safe	extremely effective	easy		clear		100% (Voice)	somewhat positive	100% (Voice)				100% (Voice)		somewhat positive	somewhat positive	somewhat positive	somewhat positive	moderately important	moderately important	moderately important	moderately important
Twi	2022-01-04	16:04:13	106.76	100% (Voice)	Will Participate	below 18
Twi	2022-01-04	15:47:19	518.12	100% (Voice)	Will Participate	between 18 and 35	Female	No	No	100% (Voice)	No	unlikely	unlikely		100% (Voice)				unlikely	unlikely	unlikely		100% (Voice)				unlikely	somewhat unsafe	somewhat uneffective		difficult		unclear	100% (Voice)	somewhat negative	100% (Voice)		100% (Voice)				somewhat negative	somewhat negative	somewhat negative	somewhat negative	low importance	low importance	low importance	low importance
Twi	2022-01-04	15:53:38	547.54	100% (Voice)	Will Participate	between 36 and 60	Male	Yes	Yes											extremely likely	extremely likely					100% (Voice)	extremely likely	somewhat safe	somewhat effective	very easy		very clear		100% (Voice)	very positive	100% (Voice)					100% (Voice)	very positive	very positive	very positive	very positive	extremely important	extremely important	extremely important	extremely important
Twi	2022-01-05	09:13:06	875.34	100% (Voice)	Will Participate	between 18 and 35	Female	No	No	100% (Voice)	No	unlikely	unlikely		100% (Voice)				unlikely	unlikely	unlikely		100% (Voice)				unlikely	somewhat unsafe	somewhat uneffective		difficult		unclear	100% (Voice)	somewhat negative	100% (Voice)		100% (Voice)				somewhat negative	somewhat negative	somewhat positive	somewhat negative	low importance	low importance	low importance	low importance
Twi	2022-01-04	21:12:28	918.42	100% (Voice)	Will Participate	between 18 and 35	Male	No	No	100% (Voice)	Yes	extremely unlikely	unlikely		100% (Voice)				unlikely	extremely unlikely	extremely unlikely	100% (Voice)					unlikely	somewhat unsafe	somewhat uneffective		very difficult		unclear	100% (Voice)	very negative	100% (Voice)	100% (Voice)					somewhat negative	somewhat negative	somewhat negative	somewhat negative	low importance	low importance	not important	low importance
Twi	2022-01-04	21:09:09	151.5	100% (Voice)	Will Participate	below 18
Twi	2022-01-04	15:45:44	475.28	100% (Voice)	Will Participate	between 18 and 35	Female	No	No	100% (Voice)	No	unlikely	unlikely		100% (Voice)				unlikely	unlikely	unlikely		100% (Voice)				unlikely	somewhat unsafe	somewhat uneffective		difficult		unclear	100% (Voice)	somewhat negative	100% (Voice)		100% (Voice)				somewhat negative	somewhat negative	somewhat negative	somewhat negative	low importance	low importance	low importance	low importance
English	2022-01-04	15:40:45	881.52	100% (Voice)	Will Participate	between 18 and 35	Female	Yes	No	100% (Voice)	No	unlikely	unlikely		100% (Voice)				unlikely	unlikely	unlikely		100% (Voice)				unlikely	somewhat unsafe	somewhat uneffective		difficult		unclear	100% (Voice)	somewhat negative	100% (Voice)		100% (Voice)				somewhat negative	somewhat negative	somewhat negative	very positive	not important	low importance	low importance	extremely important
Twi	2022-01-04	15:44:15	984	100% (Voice)	Will Participate	between 18 and 35	Female	Yes	Yes											extremely likely	extremely likely					100% (Voice)	extremely likely	extremely safe	extremely effective	easy		clear		100% (Voice)	very positive	100% (Voice)					100% (Voice)	very positive	very positive	very positive	very positive	extremely important	extremely important	extremely important	extremely important
Dagbani	2022-01-05	07:54:29	999.84	100% (Voice)	Will Participate	between 18 and 35	Male	No	Yes											extremely likely	extremely likely					100% (Voice)	extremely likely	somewhat safe	somewhat effective	very easy		very clear		100% (Voice)	very positive	100% (Voice)					100% (Voice)	very positive	very positive	very positive	very positive	extremely important	extremely important	extremely important	extremely important
Twi	2022-01-04	15:39:56	871.16	100% (Voice)	Will Participate	between 18 and 35	Male	No	No	100% (Voice)	No	extremely unlikely	unlikely		100% (Voice)				unlikely	unlikely	extremely unlikely	100% (Voice)					extremely unlikely	somewhat unsafe	extremely uneffective		difficult		unclear	100% (Voice)	somewhat negative	100% (Voice)		100% (Voice)				very negative	neutral	somewhat negative	somewhat negative	low importance	not important	not important	low importance
English	2022-01-04	15:42:54	663.68	100% (Voice)	Will Participate	between 18 and 35	Male	Yes	Yes											extremely unlikely	extremely unlikely	100% (Voice)					extremely unlikely	extremely unsafe	extremely uneffective	easy		clear		100% (Voice)	very negative	100% (Voice)	100% (Voice)					very negative	somewhat negative	very negative	very negative	moderately important	moderately important	not important	not important
Dagbani	2022-01-04	15:36:45	924.94	100% (Voice)	Will Participate	between 18 and 35	Female	Yes	No	100% (Voice)	Yes	extremely unlikely	extremely unlikely	100% (Voice)					unlikely	unlikely	unlikely		100% (Voice)				unlikely	extremely unsafe	extremely uneffective		very difficult		very unclear	100% (Voice)	somewhat negative	100% (Voice)		100% (Voice)				somewhat positive	somewhat negative	very negative	very negative	low importance	not important	low importance	not important
Twi	2022-01-04	15:37:22	1759.86	100% (Voice)	Will Participate	between 36 and 60	Female	Yes	Yes											extremely unlikely	likely				100% (Voice)		likely	extremely unsafe	extremely effective	very difficult		very clear		100% (Voice)	very positive	100% (Voice)					100% (Voice)	somewhat negative	very positive	very positive	very positive	extremely important	extremely important	moderately important	extremely important
Twi	2022-01-04	15:35:04	878.06	100% (Voice)	Will Participate	between 18 and 35	Male	Yes	Yes											extremely unlikely	likely				100% (Voice)		likely	extremely safe	extremely effective	easy		clear		100% (Voice)	somewhat positive	100% (Voice)				100% (Voice)		somewhat positive	very positive	very positive	very positive	extremely important	extremely important	extremely important	extremely important
Twi	2022-01-04	15:36:21	1193.48	100% (Voice)	Will Participate	between 18 and 35	Male	Yes	No	100% (Voice)	Yes	likely	likely				100% (Voice)		likely	likely	extremely likely					100% (Voice)	likely	extremely safe	extremely effective		easy		clear	100% (Voice)	somewhat positive	100% (Voice)				100% (Voice)		very positive	very positive	very positive	somewhat positive	extremely important	extremely important	not sure	not sure
Twi	2022-01-04	15:30:25	999.88	100% (Voice)	Will Participate	between 18 and 35	Female	Yes	Yes											extremely likely	extremely likely					100% (Voice)	extremely likely	extremely safe	extremely effective	very easy		clear		100% (Voice)	very positive	100% (Voice)					100% (Voice)	very positive	very positive	very positive	very positive	extremely important	extremely important	extremely important	extremely important
Twi	2022-01-04	22:38:14	1067.78	100% (Voice)	Will Participate	between 18 and 35	Female	Yes	Yes											extremely unlikely	likely				100% (Voice)		likely	extremely safe	extremely effective	easy		clear		100% (Voice)	somewhat negative	100% (Voice)		100% (Voice)				somewhat positive	neutral	somewhat positive	very positive	extremely important	moderately important	moderately important	moderately important
Twi	2022-01-04	15:39:39	950.46	100% (Voice)	Will Participate	between 18 and 35	Female	No	No	100% (Voice)	No	unlikely	unlikely		100% (Voice)				unlikely	unlikely	unlikely		100% (Voice)				unlikely	somewhat unsafe	somewhat uneffective		difficult		unclear	100% (Voice)	somewhat negative	100% (Voice)		100% (Voice)				somewhat negative	somewhat negative	somewhat positive	somewhat negative	low importance	low importance	low importance	moderately important
Twi	2022-01-04	15:32:28	632.26	100% (Voice)	Will Participate	between 18 and 35	Male	Yes	Yes											extremely likely	extremely likely					100% (Voice)	extremely likely	somewhat safe	somewhat effective	very easy		very clear		100% (Voice)	very positive	100% (Voice)					100% (Voice)	very positive	neutral	very positive	very positive	extremely important	extremely important	extremely important	extremely important
Twi	2022-01-04	15:22:47	539.64	100% (Voice)	Will Participate	between 18 and 35	Male	Yes	Yes											extremely likely	extremely likely					100% (Voice)	extremely likely	somewhat safe	extremely effective	very easy		very clear		100% (Voice)	very positive	100% (Voice)					100% (Voice)	very positive	neutral	very positive	very positive	extremely important	extremely important	extremely important	extremely important
Ewe	2022-01-05	10:48:12	1206.36	100% (Voice)	Will Participate	between 18 and 35	Male	Not Sure	Yes											extremely unlikely	extremely unlikely	100% (Voice)					extremely unlikely	extremely unsafe	not sure	not sure		not sure		100% (Voice)	very positive	100% (Voice)					100% (Voice)	very positive	very positive	very positive	very positive	extremely important	extremely important	extremely important	extremely important
Twi	2022-01-04	15:26:53	683.14	100% (Voice)	Will Participate	between 18 and 35	Female	Yes	Yes											likely	extremely likely					100% (Voice)	likely	somewhat safe	somewhat effective	easy		clear		100% (Voice)	somewhat positive	100% (Voice)				100% (Voice)		very positive	somewhat positive	very positive	somewhat positive	extremely important	extremely important	moderately important	extremely important
Twi	2022-01-04	15:18:44	513.42	100% (Voice)	Will Participate	between 18 and 35	Female	No	No	100% (Voice)	No	unlikely	unlikely		100% (Voice)				unlikely	unlikely	unlikely		100% (Voice)				unlikely	somewhat unsafe	somewhat uneffective		difficult		unclear	100% (Voice)	somewhat negative	100% (Voice)		100% (Voice)				somewhat negative	somewhat negative	somewhat negative	somewhat negative	low importance	low importance	low importance	low importance
Twi	2022-01-04	15:22:41	837.44	100% (Voice)	Will Participate	between 18 and 35	Female	Yes	Yes											extremely unlikely	unlikely		100% (Voice)				likely	extremely safe	somewhat uneffective	very difficult		very unclear		100% (Voice)	somewhat negative	100% (Voice)		100% (Voice)				very positive	very negative	somewhat positive	very positive	low importance	extremely important	not important	low importance
Dagbani	2022-01-04	15:21:02	859.84	100% (Voice)	Will Participate	between 18 and 35	Male	Yes	Yes											extremely unlikely	extremely unlikely	100% (Voice)					extremely unlikely	extremely unsafe	extremely uneffective	very difficult		very unclear		100% (Voice)	very negative	100% (Voice)	100% (Voice)					very negative	very negative	very negative	somewhat negative	not important	low importance	not important	not important
Twi	2022-01-04	15:18:34	916.14	100% (Voice)	Will Participate	between 18 and 35	Male	Yes	No	100% (Voice)	No	extremely unlikely	unlikely		100% (Voice)				not sure	unlikely	unlikely		100% (Voice)				unlikely	somewhat unsafe	somewhat uneffective		difficult		very unclear	100% (Voice)	somewhat negative	100% (Voice)		100% (Voice)				somewhat negative	somewhat negative	somewhat negative	somewhat negative	low importance	low importance	not important	low importance
Twi	2022-01-04	15:43:19	1188.68	100% (Voice)	Will Participate	between 18 and 35	Female	Yes	Yes											extremely likely	extremely likely					100% (Voice)	extremely likely	extremely safe	extremely effective	very easy		very clear		100% (Voice)	neutral	100% (Voice)			100% (Voice)			very positive	neutral	neutral	very positive	extremely important	moderately important	moderately important	moderately important
Twi	2022-01-04	15:15:10	620.74	100% (Voice)	Will Participate	between 18 and 35	Female	No	No	100% (Voice)	No	unlikely	unlikely		100% (Voice)				unlikely	unlikely	likely				100% (Voice)		unlikely	somewhat unsafe	somewhat uneffective		difficult		unclear	100% (Voice)	somewhat negative	100% (Voice)		100% (Voice)				somewhat negative	somewhat negative	somewhat negative	somewhat positive	low importance	low importance	low importance	low importance
Twi	2022-01-04	19:38:40	703.26	100% (Voice)	Will Participate	between 18 and 35	Male	Yes	Yes											extremely likely	extremely likely					100% (Voice)	extremely likely	somewhat safe	somewhat effective	very easy		very clear		100% (Voice)	very positive	100% (Voice)					100% (Voice)	very positive	very positive	very positive	very positive	extremely important	extremely important	extremely important	extremely important
Dagbani	2022-01-04	15:17:35	1497.42	100% (Voice)	Will Participate	between 18 and 35	Female	Yes	Yes											extremely likely	not sure			100% (Voice)			extremely likely	somewhat safe	somewhat effective	easy		very clear		100% (Voice)	very positive	100% (Voice)					100% (Voice)	very positive	very positive	very positive	very positive	extremely important	extremely important	extremely important	extremely important
Twi	2022-01-04	15:13:59	453.08	100% (Voice)	Will Participate	between 18 and 35	Female	No	No	100% (Voice)	No	unlikely	unlikely		100% (Voice)				unlikely	unlikely	unlikely		100% (Voice)				unlikely	somewhat unsafe	somewhat uneffective		difficult		unclear	100% (Voice)	somewhat negative	100% (Voice)		100% (Voice)				somewhat negative	somewhat negative	somewhat negative	somewhat negative	low importance	low importance	low importance	low importance
Dagbani	2022-01-04	17:28:46	553.36	100% (Voice)	Will Participate	between 18 and 35	Male	Yes	Yes											extremely unlikely	extremely unlikely	100% (Voice)					extremely unlikely	extremely unsafe	extremely uneffective	very difficult		very unclear		100% (Voice)	very negative	100% (Voice)	100% (Voice)					very negative	very negative	very negative	very negative	not important	not important	not important	not important
English	2022-01-04	16:18:51	612.34	100% (Voice)	Will Participate	between 18 and 35	Male	Yes	Yes											likely	likely				100% (Voice)		likely	extremely safe	extremely effective	very difficult		very unclear		100% (Voice)	very negative	100% (Voice)	100% (Voice)					somewhat positive	somewhat positive	somewhat positive	somewhat positive	moderately important	moderately important	moderately important	moderately important
Twi	2022-01-04	15:10:36	1442.26	100% (Voice)	Will Participate	between 18 and 35	Female	Yes	Yes											extremely likely	extremely likely					100% (Voice)	extremely likely	extremely safe	extremely effective	easy		clear		100% (Voice)	very positive	100% (Voice)					100% (Voice)	very positive	very positive	very positive	very positive	extremely important	extremely important	extremely important	extremely important
Ewe	2022-01-04	15:28:35	856.32	100% (Voice)	Will Participate	between 18 and 35	Female	Yes	Yes											unlikely	extremely unlikely	100% (Voice)					extremely likely	extremely safe	extremely effective	easy		clear		100% (Voice)	somewhat positive	100% (Voice)				100% (Voice)		very positive	very positive	very positive	very positive	extremely important	extremely important	extremely important	extremely important
Twi	2022-01-04	15:48:56	728.78	100% (Voice)	Will Participate	between 18 and 35	Female	Yes	Yes											extremely unlikely	extremely unlikely	100% (Voice)					extremely unlikely	extremely safe	extremely effective	easy		clear		100% (Voice)	somewhat positive	100% (Voice)				100% (Voice)		somewhat positive	somewhat positive	somewhat positive	somewhat positive	moderately important	moderately important	moderately important	moderately important
Twi	2022-01-04	15:46:12	108.1	100% (Voice)	Will Participate	below 18
English	2022-01-04	15:14:41	830.9	100% (Voice)	Will Participate	between 18 and 35	Male	Yes	Yes											extremely unlikely	extremely unlikely	100% (Voice)					extremely unlikely	extremely unsafe	extremely uneffective	very difficult		very unclear		100% (Voice)	very negative	100% (Voice)	100% (Voice)					very negative	very negative	very negative	very negative	not important	not important	not important	not important
Twi	2022-01-04	15:10:22	1610.64	100% (Voice)	Will Participate	between 18 and 35	Female	Yes	Yes											extremely likely	extremely unlikely	100% (Voice)					unlikely	extremely safe	somewhat effective	very difficult		very clear		100% (Voice)	somewhat positive	100% (Voice)				100% (Voice)		very positive	somewhat negative	very negative	very positive	extremely important	extremely important	extremely important	extremely important
Dagbani	2022-01-04	15:06:16	987.14	100% (Voice)	Will Participate	between 18 and 35	Female	Yes	Yes											likely	extremely likely					100% (Voice)	extremely likely	somewhat safe	somewhat effective	very difficult		very clear		100% (Voice)	very positive	100% (Voice)					100% (Voice)	very positive	very positive	very positive	very positive	extremely important	extremely important	extremely important	extremely important
Twi	2022-01-04	15:04:41	854.08	100% (Voice)	Will Participate	between 18 and 35	Male	Yes	Yes											unlikely	extremely likely					100% (Voice)	extremely likely	somewhat safe	somewhat effective	very easy		very clear		100% (Voice)	very positive	100% (Voice)					100% (Voice)	very positive	very positive	very positive	very positive	extremely important	not important	extremely important	extremely important
Twi	2022-01-04	15:02:30	531.12	100% (Voice)	Will Participate	between 18 and 35	Female	No	No	100% (Voice)	No	unlikely	unlikely		100% (Voice)				unlikely	unlikely	likely				100% (Voice)		likely	somewhat unsafe	somewhat uneffective		difficult		unclear	100% (Voice)	somewhat negative	100% (Voice)		100% (Voice)				somewhat negative	somewhat negative	somewhat negative	somewhat positive	low importance	low importance	low importance	low importance
Twi	2022-01-04	14:55:49	512.48	100% (Voice)	Will Participate	between 18 and 35	Female	No	No	100% (Voice)	No	unlikely	unlikely		100% (Voice)				unlikely	unlikely	unlikely		100% (Voice)				unlikely	somewhat unsafe	somewhat uneffective		difficult		unclear	100% (Voice)	somewhat negative	100% (Voice)		100% (Voice)				somewhat negative	somewhat negative	somewhat negative	somewhat negative	low importance	low importance	low importance	low importance
Dagbani	2022-01-04	14:51:43	794.92	100% (Voice)	Will Participate	between 18 and 35	Male	Yes	Yes											extremely unlikely	extremely unlikely	100% (Voice)					extremely unlikely	extremely unsafe	extremely uneffective	very difficult		very unclear		100% (Voice)	very negative	100% (Voice)	100% (Voice)					very negative	very negative	very negative	very negative	not important	not important	not important	not important
Dagbani	2022-01-05	10:11:57	854.14	100% (Voice)	Will Not Participate
Twi	2022-01-04	14:54:11	839	100% (Voice)	Will Participate	between 36 and 60	Female	Yes	Yes											extremely unlikely	likely				100% (Voice)		likely	extremely safe	somewhat effective	very easy		very clear		100% (Voice)	very positive	100% (Voice)					100% (Voice)	very positive	very positive	very positive	very positive	extremely important	extremely important	extremely important	extremely important
Dagbani	2022-01-04	15:05:30	1082.48	100% (Voice)	Will Participate	between 18 and 35	Male	No	No	100% (Voice)	No	extremely likely	extremely likely					100% (Voice)	extremely likely	extremely likely	extremely likely					100% (Voice)	extremely likely	somewhat safe	somewhat effective		very easy		very clear	100% (Voice)	very positive	100% (Voice)					100% (Voice)	very positive	very positive	very positive	very positive	extremely important	extremely important	extremely important	extremely important
Dagbani	2022-01-04	14:48:01	1037.1	100% (Voice)	Will Participate	between 18 and 35	Male	No	No	100% (Voice)	No	extremely likely	extremely likely					100% (Voice)	extremely likely	extremely likely	extremely likely					100% (Voice)	extremely likely	somewhat safe	somewhat effective		very easy		very clear	100% (Voice)	very positive	100% (Voice)					100% (Voice)	very positive	very positive	very positive	very positive	extremely important	extremely important	extremely important	extremely important
Hausa	2022-01-04	14:49:57	1206.2	100% (Voice)	Will Participate	between 18 and 35	Male	Not Sure	Yes											extremely unlikely	unlikely		100% (Voice)				likely	somewhat unsafe	extremely effective	very difficult		clear		100% (Voice)	somewhat positive	100% (Voice)				100% (Voice)		very positive	somewhat positive	very positive	very positive	extremely important	extremely important	extremely important	extremely important
Dagbani	2022-01-04	17:05:27	962.44	100% (Voice)	Will Participate	between 18 and 35	Male	Yes	Yes											extremely likely	extremely likely					100% (Voice)	extremely likely	somewhat safe	somewhat effective	very easy		very clear		100% (Voice)	very positive	100% (Voice)					100% (Voice)	very positive	very positive	very positive	very positive	extremely important	extremely important	extremely important	extremely important
Twi	2022-01-04	16:53:46	462.96	100% (Voice)	Will Participate	between 18 and 35	Female	Yes	Yes											likely	likely				100% (Voice)		likely	extremely safe	extremely effective	easy		clear		100% (Voice)	somewhat positive	100% (Voice)				100% (Voice)		somewhat positive	somewhat positive	very negative	very negative	not important	not important	not important	not important
Twi	2022-01-04	14:42:55	349.54	100% (Voice)	Will Participate	between 18 and 35	Female	Yes	Yes											likely	likely				100% (Voice)		likely	extremely safe	extremely effective	easy		clear		100% (Voice)	somewhat positive	100% (Voice)				100% (Voice)		somewhat positive	somewhat negative	very negative	very negative	not important	not important	not important	not important
Dagbani	2022-01-04	19:15:16	868.94	100% (Voice)	Will Participate	between 18 and 35	Male	Yes	Yes											likely	likely				100% (Voice)		likely	extremely safe	extremely effective	very difficult		clear		100% (Voice)	very negative	100% (Voice)	100% (Voice)					somewhat positive	somewhat negative	very positive	very positive	moderately important	moderately important	moderately important	moderately important
Dagbani	2022-01-05	11:12:56	41.56	41% (Voice)
Dagbani	2022-01-05	11:12:12	20.779	21% (Voice)
Dagbani	2022-01-05	11:09:39	117.6	100% (Voice)
Dagbani	2022-01-05	11:06:30	119.14	100% (Voice)
Twi	2022-01-04	17:47:25	1107.08	100% (Voice)	Will Participate	between 18 and 35	Male	Yes	Yes											likely	likely				100% (Voice)		likely	extremely safe	extremely effective	very easy		clear		100% (Voice)	very positive	100% (Voice)					100% (Voice)	somewhat positive	very positive	somewhat positive	somewhat positive	moderately important	extremely important	moderately important	extremely important
Twi	2022-01-04	14:44:06	575.12	100% (Voice)	Will Participate	between 18 and 35	Female	No	No	100% (Voice)	No	unlikely	unlikely		100% (Voice)				unlikely	unlikely	likely				100% (Voice)		likely	somewhat unsafe	somewhat uneffective		difficult		unclear	100% (Voice)	somewhat negative	100% (Voice)		100% (Voice)				somewhat negative	somewhat negative	somewhat negative	somewhat positive	low importance	low importance	not important	low importance
English	2022-01-04	14:49:42	861.4	100% (Voice)	Will Participate	between 18 and 35	Male	Yes	Yes											extremely unlikely	extremely unlikely	100% (Voice)					extremely unlikely	extremely unsafe	extremely uneffective	very difficult		very unclear		100% (Voice)	very negative	100% (Voice)	100% (Voice)					very negative	very negative	very negative	very negative	not important	not important	not important	not important
Twi	2022-01-04	14:42:27	838.3	100% (Voice)	Will Participate	between 18 and 35	Male	Yes	Yes											extremely likely	extremely likely					100% (Voice)	extremely likely	somewhat safe	somewhat effective	very easy		very clear		100% (Voice)	very positive	100% (Voice)					100% (Voice)	very positive	very positive	very positive	very positive	not important	extremely important	extremely important	extremely important
Dagbani	2022-01-04	15:20:48	860.16	100% (Voice)	Will Participate	between 36 and 60	Female	No	Yes											extremely likely	likely				100% (Voice)		likely	somewhat safe	extremely effective	very easy		clear		100% (Voice)	very positive	100% (Voice)					100% (Voice)	somewhat positive	somewhat positive	very positive	very positive	moderately important	moderately important	extremely important	extremely important
English	2022-01-04	14:37:23	546.9	100% (Voice)	Will Participate	between 18 and 35	Male	Yes	Yes											extremely unlikely	unlikely		100% (Voice)				extremely unlikely	extremely unsafe	extremely uneffective	difficult		unclear		100% (Voice)	very negative	100% (Voice)	100% (Voice)					very negative	very negative	very negative	very negative	low importance	low importance	low importance	low importance
Twi	2022-01-04	14:57:40	1021.86	100% (Voice)	Will Participate	between 36 and 60	Female	Yes	Yes											likely	likely				100% (Voice)		likely	extremely safe	extremely effective	easy		clear		100% (Voice)	somewhat positive	100% (Voice)				100% (Voice)		somewhat positive	somewhat positive	somewhat positive	somewhat positive	moderately important	moderately important	moderately important	moderately important
Twi	2022-01-04	14:53:36	5.88	6.17284% (Voice)
Twi	2022-01-04	14:51:59	61.02	75.3086% (Voice)
Twi	2022-01-04	14:50:17	18.04	20.9877% (Voice)
Dagbani	2022-01-04	20:44:24	1084.52	100% (Voice)	Will Participate	between 18 and 35	Male	Yes	Yes											likely	likely				100% (Voice)		likely	extremely safe	extremely effective	easy		clear		100% (Voice)	somewhat positive	100% (Voice)				100% (Voice)		somewhat positive	somewhat positive	somewhat positive	very positive	moderately important	moderately important	moderately important	moderately important
Dagbani	2022-01-04	17:52:44	68.979	89.6104% (Voice)
Dagbani	2022-01-04	16:23:22	904.72	100% (Voice)	Will Participate	between 18 and 35	Male	Yes	Yes											likely	likely				100% (Voice)		likely	somewhat safe	somewhat effective	easy		clear		100% (Voice)	somewhat positive	100% (Voice)				100% (Voice)		somewhat positive	somewhat negative	somewhat positive	very positive	extremely important	extremely important	low importance	extremely important
Dagbani	2022-01-04	15:24:32	244.14	100% (Voice)	Will Participate	between 18 and 35	Male	No	Yes
Dagbani	2022-01-04	14:53:43	332.02	100% (Voice)	Will Participate	between 18 and 35	Female	Not Sure	Yes											not sure	extremely likely					100% (Voice)	unlikely	not sure	somewhat effective
Twi	2022-01-04	14:35:46	874.88	100% (Voice)	Will Participate	between 18 and 35	Male	No	No	100% (Voice)	No	unlikely	unlikely		100% (Voice)				unlikely	unlikely	unlikely		100% (Voice)				likely	somewhat unsafe	somewhat uneffective		difficult		unclear	100% (Voice)	somewhat negative	100% (Voice)		100% (Voice)				somewhat negative	somewhat negative	somewhat negative	somewhat positive	low importance	not sure	not sure	low importance
Twi	2022-01-04	14:40:14	570.12	100% (Voice)	Will Participate	between 18 and 35	Female	No	No	100% (Voice)	No	unlikely	unlikely		100% (Voice)				unlikely	unlikely	unlikely		100% (Voice)				unlikely	somewhat unsafe	somewhat uneffective		difficult		unclear	100% (Voice)	somewhat negative	100% (Voice)		100% (Voice)				somewhat negative	somewhat negative	somewhat negative	somewhat negative	low importance	low importance	low importance	low importance
Dagbani	2022-01-04	15:06:08	810.479	100% (Voice)	Will Participate	between 36 and 60	Male	Yes	Yes											likely	extremely likely					100% (Voice)	extremely likely	extremely safe	extremely effective	very easy		clear		100% (Voice)	somewhat positive	100% (Voice)				100% (Voice)		somewhat positive	very positive	very positive	somewhat positive	moderately important	extremely important	moderately important	extremely important
English	2022-01-04	18:58:16	894.2	100% (Voice)	Will Participate	between 18 and 35	Male	Yes	Yes											likely	likely				100% (Voice)		extremely unlikely	somewhat safe	somewhat effective	easy		clear		100% (Voice)	somewhat positive	100% (Voice)				100% (Voice)		very positive	somewhat negative	somewhat positive	very positive	moderately important	extremely important	extremely important	extremely important
English	2022-01-04	15:47:26	135.26	100% (Voice)	Will Participate	above 60	Male
English	2022-01-04	15:23:24	63.82	81.8182% (Voice)
English	2022-01-04	15:03:56	32.14	41.5584% (Voice)
English	2022-01-04	15:00:05	155.02	100% (Voice)	Will Participate	between 18 and 35	Male	No	No	100% (Voice)
Twi	2022-01-04	14:29:21	545.22	100% (Voice)	Will Participate	between 18 and 35	Male	No	No	100% (Voice)	No	unlikely	unlikely		100% (Voice)				unlikely	unlikely	unlikely		100% (Voice)				unlikely	somewhat unsafe	somewhat uneffective		difficult		unclear	100% (Voice)	somewhat negative	100% (Voice)		100% (Voice)				somewhat negative	somewhat negative	somewhat negative	somewhat negative	low importance	low importance	low importance	low importance
English	2022-01-04	15:38:19	890.58	100% (Voice)	Will Participate	between 18 and 35	Male	Yes	Yes											likely	likely				100% (Voice)		likely	somewhat safe	somewhat uneffective	easy		clear		100% (Voice)	somewhat positive	100% (Voice)				100% (Voice)		somewhat positive	somewhat negative	somewhat positive	very positive	extremely important	extremely important	low importance	extremely important
Twi	2022-01-04	14:23:47	905.039	100% (Voice)	Will Participate	between 18 and 35	Male	No	No	100% (Voice)	No	extremely unlikely	unlikely		100% (Voice)				unlikely	unlikely	unlikely		100% (Voice)				unlikely	somewhat unsafe	not sure		difficult		unclear	100% (Voice)	somewhat negative	100% (Voice)		100% (Voice)				somewhat negative	somewhat negative	neutral	somewhat negative	not important	low importance	not important	low importance
Dagbani	2022-01-04	14:50:46	699.68	100% (Voice)	Will Not Participate
Dagbani	2022-01-04	14:36:09	407.54	100% (Voice)	Will Participate	below 18
Dagbani	2022-01-04	14:27:48	743.14	100% (Voice)	Will Participate	between 18 and 35	Male	Yes	Yes											extremely likely	extremely likely					100% (Voice)	extremely likely	somewhat safe	somewhat effective	very easy		very clear		100% (Voice)	very positive	100% (Voice)					100% (Voice)	very positive	very positive	very positive	very positive	extremely important	extremely important	extremely important	extremely important
Twi	2022-01-04	14:18:36	641.46	100% (Voice)	Will Participate	between 18 and 35	Male	Yes	Yes											extremely likely	extremely likely					100% (Voice)	extremely likely	somewhat safe	somewhat effective	very easy		very clear		100% (Voice)	very positive	100% (Voice)					100% (Voice)	very positive	neutral	very positive	very positive	extremely important	extremely important	extremely important	extremely important
Twi	2022-01-04	14:28:18	804.76	100% (Voice)	Will Participate	between 36 and 60	Female	Yes	Yes											extremely likely	extremely likely					100% (Voice)	extremely likely	somewhat safe	somewhat effective	very easy		very clear		100% (Voice)	very positive	100% (Voice)					100% (Voice)	very positive	very positive	very positive	very positive	extremely important	extremely important	extremely important	extremely important
Twi	2022-01-04	14:24:58	1015.86	100% (Voice)	Will Participate	between 36 and 60	Male	Yes	Yes											extremely unlikely	extremely unlikely	100% (Voice)					not sure	somewhat safe	somewhat effective	easy		clear		100% (Voice)	very positive	100% (Voice)					100% (Voice)	very positive	very positive	very positive	very positive	extremely important	extremely important	extremely important	extremely important
Dagbani	2022-01-04	14:18:23	495.16	100% (Voice)	Will Participate	between 18 and 35	Male	Yes	Yes											extremely unlikely	extremely unlikely	100% (Voice)					unlikely	somewhat unsafe	extremely uneffective	very difficult		unclear		100% (Voice)	very negative	100% (Voice)	100% (Voice)					somewhat negative	very negative	somewhat negative	somewhat negative	not important	not important	not important	not important
Twi	2022-01-04	14:12:19	587.56	100% (Voice)	Will Participate	between 18 and 35	Female	No	No	100% (Voice)	No	unlikely	unlikely		100% (Voice)				unlikely	unlikely	unlikely		100% (Voice)				unlikely	somewhat unsafe	somewhat uneffective		difficult		unclear	100% (Voice)	somewhat negative	100% (Voice)		100% (Voice)				somewhat negative	somewhat negative	somewhat negative	somewhat negative	low importance	low importance	low importance	low importance
Twi	2022-01-04	14:54:36	1028.52	100% (Voice)	Will Participate	between 18 and 35	Female	Yes	Yes											extremely likely	extremely likely					100% (Voice)	extremely likely	extremely safe	extremely effective	very easy		clear		100% (Voice)	very positive	100% (Voice)					100% (Voice)	very positive	very positive	very positive	very positive	extremely important	extremely important	extremely important	extremely important
Twi	2022-01-05	06:52:22	147	100% (Voice)	Will Participate	below 18
Twi	2022-01-05	06:49:46	127.46	100% (Voice)	Will Participate	below 18
English	2022-01-04	14:12:51	1239.82	100% (Voice)	Will Participate	below 18
Dagbani	2022-01-04	14:18:49	1073.18	100% (Voice)	Will Participate	above 60	Male	Yes	Yes											extremely likely	extremely likely					100% (Voice)	extremely likely	somewhat safe	somewhat effective	very easy		very clear		100% (Voice)	very positive	100% (Voice)					100% (Voice)	very positive	very positive	very positive	very positive	extremely important	extremely important	extremely important	extremely important
Twi	2022-01-04	14:07:19	635.58	100% (Voice)	Will Participate	between 18 and 35	Female	No	No	100% (Voice)	No	unlikely	unlikely		100% (Voice)				unlikely	unlikely	unlikely		100% (Voice)				unlikely	somewhat unsafe	somewhat uneffective		difficult		unclear	100% (Voice)	somewhat negative	100% (Voice)		100% (Voice)				somewhat negative	somewhat negative	somewhat negative	somewhat positive	low importance	low importance	low importance	low importance
Dagbani	2022-01-04	14:11:34	732.26	100% (Voice)	Will Participate	between 18 and 35	Male	Yes	Yes											extremely unlikely	extremely unlikely	100% (Voice)					extremely unlikely	extremely unsafe	extremely uneffective	very difficult		very unclear		100% (Voice)	very negative	100% (Voice)	100% (Voice)					very negative	very negative	very negative	very negative	not important	not important	not important	not important
English	2022-01-04	14:49:50	1230.46	100% (Voice)	Will Participate	between 18 and 35	Female	Yes	Yes											likely	unlikely		100% (Voice)				not sure	somewhat unsafe	somewhat uneffective	not sure		clear		100% (Voice)	very positive	100% (Voice)					100% (Voice)	very positive	somewhat positive	very positive	very positive	extremely important	extremely important	low importance	extremely important
English	2022-01-04	14:48:38	43.2	55.8442% (Voice)
English	2022-01-04	14:43:57	8.56	10.3896% (Voice)
English	2022-01-04	14:38:28	104.22	100% (Voice)
English	2022-01-04	14:34:38	85.62	100% (Voice)
Dagbani	2022-01-04	14:30:45	392.32	100% (Voice)	Will Not Participate
Dagbani	2022-01-04	14:14:27	945.88	100% (Voice)	Will Participate	below 18
English	2022-01-04	14:16:45	2521.62	100% (Voice)	Will Participate	between 18 and 35	Male	No	Yes											extremely unlikely	extremely unlikely	100% (Voice)					not sure	not sure	somewhat uneffective	difficult		very unclear		100% (Voice)	neutral	100% (Voice)			100% (Voice)			somewhat positive	somewhat positive	somewhat positive	somewhat positive	moderately important	moderately important	not important	moderately important
Twi	2022-01-04	16:42:30	1025.2	100% (Voice)	Will Participate	between 18 and 35	Male	Yes	Yes											extremely unlikely	extremely unlikely	100% (Voice)					unlikely	somewhat unsafe	extremely effective	very difficult		not sure		100% (Voice)	somewhat positive	100% (Voice)				100% (Voice)		very positive	very positive	somewhat negative	somewhat positive	extremely important	extremely important	not sure	not important
English	2022-01-04	23:37:58	1141.66	100% (Voice)	Will Participate	between 18 and 35	Male	Yes	Yes											extremely likely	extremely likely					100% (Voice)	extremely likely	extremely safe	extremely effective	easy		clear		100% (Voice)	somewhat positive	100% (Voice)				100% (Voice)		somewhat positive	somewhat positive	very positive	very positive	moderately important	moderately important	moderately important	extremely important
English	2022-01-04	23:35:40	130.18	100% (Voice)	Will Participate	below 18
English	2022-01-04	23:25:24	558.5	100% (Voice)	Will Participate	between 18 and 35	Male	No	No	100% (Voice)	Yes	extremely likely	extremely likely					100% (Voice)	extremely likely	extremely likely	extremely likely					100% (Voice)	extremely likely
English	2022-01-04	23:18:24	406.64	100% (Voice)	Will Participate	below 18
English	2022-01-04	20:56:21	2629.14	100% (Voice)	Will Participate	below 18
English	2022-01-04	19:34:16	399.82	100% (Voice)	Will Participate	below 18
English	2022-01-04	19:08:00	977.58	100% (Voice)	Will Participate	below 18
English	2022-01-04	18:07:57	620.82	100% (Voice)	Will Participate	below 18
English	2022-01-04	18:07:57	620.82	100% (Voice)	Will Participate	below 18
English	2022-01-04	15:37:35	488.2	100% (Voice)	Will Participate	below 18
English	2022-01-04	15:25:33	291.48	100% (Voice)	Will Participate	below 18
Dagbani	2022-01-04	16:31:21	893.06	100% (Voice)	Will Participate	between 18 and 35	Male	Yes	Yes											extremely likely	extremely likely					100% (Voice)	extremely likely	somewhat safe	somewhat effective	very easy		very clear		100% (Voice)	very positive	100% (Voice)					100% (Voice)	very positive	very positive	very positive	very positive	extremely important	extremely important	extremely important	extremely important
Dagbani	2022-01-04	16:24:11	286.76	100% (Voice)	Will Participate	below 18
Dagbani	2022-01-04	14:24:25	685.86	100% (Voice)	Will Participate	between 18 and 35	Male	Yes	Yes											extremely likely	extremely likely					100% (Voice)	extremely likely	somewhat safe	somewhat effective	very easy		very clear		100% (Voice)	very positive	100% (Voice)					100% (Voice)	very positive	very positive	very positive	very positive	extremely important	extremely important	extremely important	extremely important
Twi	2022-01-04	14:02:59	974.72	100% (Voice)	Will Participate	between 18 and 35	Male	Yes	Yes											extremely likely	extremely likely					100% (Voice)	extremely likely	somewhat safe	somewhat effective	very easy		very clear		100% (Voice)	very negative	100% (Voice)	100% (Voice)					very positive	very positive	very positive	very positive	extremely important	extremely important	extremely important	extremely important
Dagbani	2022-01-04	14:22:14	898.18	100% (Voice)	Will Participate	between 18 and 35	Male	Yes	No	100% (Voice)	Yes	extremely unlikely	unlikely		100% (Voice)				extremely unlikely	likely	extremely unlikely	100% (Voice)					likely	extremely safe	extremely uneffective		easy		unclear	100% (Voice)	somewhat positive	100% (Voice)				100% (Voice)		somewhat positive	somewhat positive	somewhat positive	somewhat positive	moderately important	moderately important	moderately important	moderately important
Dagbani	2022-01-04	14:05:59	930.38	100% (Voice)	Will Participate	below 18
Twi	2022-01-04	14:11:00	1006.84	100% (Voice)	Will Participate	between 18 and 35	Female	Yes	No	100% (Voice)	Yes	extremely unlikely	extremely unlikely	100% (Voice)					unlikely	extremely unlikely	extremely unlikely	100% (Voice)					unlikely	somewhat unsafe	somewhat uneffective	very difficult		unclear		100% (Voice)	very negative	100% (Voice)	100% (Voice)					somewhat positive	somewhat negative	somewhat negative	somewhat negative	moderately important	moderately important	not sure	moderately important
Twi	2022-01-04	13:58:31	721.68	100% (Voice)	Will Participate	between 18 and 35	Male	No	Yes											unlikely	unlikely		100% (Voice)				extremely unlikely	somewhat unsafe	somewhat uneffective	difficult		unclear		100% (Voice)	somewhat negative	100% (Voice)		100% (Voice)				somewhat negative	somewhat negative	very negative	somewhat negative	not important	low importance	low importance	low importance
Dagbani	2022-01-05	06:55:24	1156.82	100% (Voice)	Will Participate	between 18 and 35	Male	Yes	Yes											extremely likely	extremely likely					100% (Voice)	extremely likely	somewhat safe	extremely effective	very easy		very clear		100% (Voice)	very positive	100% (Voice)					100% (Voice)	very positive	very positive	very positive	very positive	extremely important	extremely important	extremely important	extremely important
Dagbani	2022-01-05	06:49:26	313.24	100% (Voice)	Will Participate	between 18 and 35	Male	Yes	Yes											extremely likely	extremely likely					100% (Voice)
Dagbani	2022-01-04	14:30:28	572.92	100% (Voice)	Will Participate	below 18
Twi	2022-01-04	14:00:29	707.48	100% (Voice)	Will Participate	between 18 and 35	Male	Yes	Yes											extremely likely	extremely likely					100% (Voice)	extremely likely	somewhat safe	somewhat effective	very easy		very clear		100% (Voice)	very positive	100% (Voice)					100% (Voice)	very positive	neutral	very positive	very positive	extremely important	extremely important	extremely important	extremely important
Twi	2022-01-04	14:04:06	882.1	100% (Voice)	Will Participate	between 18 and 35	Male	No	No	100% (Voice)	Yes	unlikely	unlikely		100% (Voice)				unlikely	not sure	unlikely		100% (Voice)				unlikely	somewhat unsafe	somewhat uneffective		difficult		unclear	100% (Voice)	somewhat negative	100% (Voice)		100% (Voice)				neutral	somewhat negative	somewhat negative	somewhat negative	low importance	not important	low importance	low importance
Twi	2022-01-04	13:58:00	147.76	100% (Voice)	Will Not Participate
Twi	2022-01-04	13:56:43	63.8	53.0864% (Voice)
Dagbani	2022-01-04	13:58:02	568.94	100% (Voice)	Will Participate	between 18 and 35	Male	Yes	Yes											extremely unlikely	unlikely		100% (Voice)				extremely unlikely	extremely unsafe	extremely uneffective	difficult		very unclear		100% (Voice)	very negative	100% (Voice)	100% (Voice)					very negative	somewhat positive	very negative	very negative	low importance	low importance	not important	not important
Dagbani	2022-01-04	16:03:11	993.4	100% (Voice)	Will Participate	above 60	Male	Yes	No	100% (Voice)	Yes	likely	likely				100% (Voice)		likely	likely	extremely likely					100% (Voice)	likely	somewhat safe	extremely effective		easy		clear	100% (Voice)	somewhat positive	100% (Voice)				100% (Voice)		somewhat positive	very positive	somewhat positive	very positive	moderately important	moderately important	moderately important	extremely important
Dagbani	2022-01-04	15:48:27	845.44	100% (Voice)	Will Participate	between 36 and 60	Male	No	No	100% (Voice)	No	likely	likely				100% (Voice)		likely	extremely likely	likely				100% (Voice)		likely	somewhat safe	extremely effective		easy		very clear	100% (Voice)	somewhat positive	100% (Voice)				100% (Voice)		somewhat positive	very positive	somewhat positive	somewhat positive	extremely important	moderately important	moderately important	moderately important
Twi	2022-01-04	13:55:42	631.76	100% (Voice)	Will Participate	between 18 and 35	Female	No	No	100% (Voice)	No	unlikely	unlikely		100% (Voice)				unlikely	unlikely	unlikely		100% (Voice)				unlikely	somewhat unsafe	somewhat uneffective		difficult		unclear	100% (Voice)	somewhat negative	100% (Voice)		100% (Voice)				somewhat negative	somewhat negative	somewhat negative	somewhat negative	low importance	low importance	low importance	low importance
Dagbani	2022-01-05	06:28:04	1218.56	100% (Voice)	Will Participate	below 18
Dagbani	2022-01-05	05:50:42	1218.8	100% (Voice)	Will Participate	between 18 and 35	Male	No	Yes											extremely unlikely	likely				100% (Voice)		likely	extremely unsafe	extremely effective	easy		very unclear		100% (Voice)	very negative	100% (Voice)	100% (Voice)					somewhat positive	very positive	somewhat positive	somewhat positive	not sure	not sure	not sure	not sure
Dagbani	2022-01-05	05:48:15	121.36	100% (Voice)
Dagbani	2022-01-04	14:51:28	632.52	100% (Voice)	Will Participate	between 36 and 60	Male	Yes	Yes											unlikely	unlikely		100% (Voice)				likely	extremely safe	extremely effective	easy		clear		100% (Voice)	very negative	100% (Voice)	100% (Voice)					somewhat positive	very negative	somewhat positive	very negative	not important	not important	not important	not important
Twi	2022-01-04	16:32:24	1087.68	100% (Voice)	Will Participate	above 60	Male	Yes	Yes											likely	likely				100% (Voice)		likely	extremely safe	extremely effective	easy		clear		100% (Voice)	somewhat positive	100% (Voice)				100% (Voice)		very positive	somewhat positive	somewhat positive	very positive	extremely important	moderately important	moderately important	extremely important
Twi	2022-01-04	13:41:15	831.88	100% (Voice)	Will Participate	between 18 and 35	Female	No	No	100% (Voice)	No	unlikely	unlikely		100% (Voice)				unlikely	unlikely	unlikely		100% (Voice)				unlikely	somewhat unsafe	somewhat uneffective		difficult		unclear	100% (Voice)	somewhat negative	100% (Voice)		100% (Voice)				somewhat negative	somewhat negative	somewhat negative	somewhat positive	low importance	low importance	low importance	low importance
Dagbani	2022-01-04	13:42:50	944.42	100% (Voice)	Will Participate	between 18 and 35	Female	Yes	Yes											extremely likely	extremely likely					100% (Voice)	extremely likely	extremely safe	extremely effective	easy		very clear		100% (Voice)	very positive	100% (Voice)					100% (Voice)	very positive	very positive	very positive	very positive	extremely important	extremely important	extremely important	extremely important
Ewe	2022-01-04	23:56:30	915.88	100% (Voice)	Will Not Participate
Ewe	2022-01-04	21:28:57	145.1	100% (Voice)	Will Participate	below 18
Ewe	2022-01-04	13:53:24	567.14	100% (Voice)	Will Participate	below 18
Ewe	2022-01-04	13:43:29	453	100% (Voice)	Will Participate	below 18
Dagbani	2022-01-04	13:37:29	982.78	100% (Voice)	Will Participate	between 18 and 35	Female	Yes	Yes											extremely likely	extremely likely					100% (Voice)	extremely likely	somewhat safe	somewhat effective	very difficult		very clear		100% (Voice)	very positive	100% (Voice)					100% (Voice)	very positive	very positive	very positive	very positive	extremely important	extremely important	extremely important	extremely important
Twi	2022-01-04	15:58:02	950.86	100% (Voice)	Will Participate	between 18 and 35	Male	Yes	Yes											likely	likely				100% (Voice)		extremely likely	extremely safe	extremely effective	very easy		clear		100% (Voice)	somewhat positive	100% (Voice)				100% (Voice)		somewhat positive	somewhat positive	somewhat positive	somewhat positive	moderately important	extremely important	extremely important	moderately important
Dagbani	2022-01-04	13:56:21	1257.76	100% (Voice)	Will Participate	between 18 and 35	Female	Yes	No	100% (Voice)	Yes	likely	extremely likely					100% (Voice)	extremely likely	extremely likely	likely				100% (Voice)		likely	extremely safe	extremely effective		easy		clear	100% (Voice)	somewhat positive	100% (Voice)				100% (Voice)		very positive	somewhat positive	very positive	somewhat positive	moderately important	moderately important	moderately important	moderately important
English	2022-01-05	07:53:39	989.16	100% (Voice)	Will Participate	between 18 and 35	Female	No	No	100% (Voice)	Maybe	extremely likely	extremely likely					100% (Voice)	extremely likely	extremely likely	extremely likely					100% (Voice)	extremely likely	somewhat safe	somewhat effective		very easy		very clear	100% (Voice)	very positive	100% (Voice)					100% (Voice)	very positive	very positive	very positive	very positive	extremely important	extremely important	extremely important	extremely important
Twi	2022-01-04	13:35:41	694.28	100% (Voice)	Will Participate	between 18 and 35	Female	No	No	100% (Voice)	No	unlikely	unlikely		100% (Voice)				unlikely	unlikely	unlikely		100% (Voice)				unlikely	somewhat unsafe	somewhat uneffective		difficult		unclear	100% (Voice)	somewhat negative	100% (Voice)		100% (Voice)				somewhat negative	somewhat negative	somewhat negative	somewhat negative	low importance	low importance	low importance	low importance
Dagbani	2022-01-05	10:31:59	945.54	100% (Voice)	Will Participate	between 36 and 60	Female	No	No	100% (Voice)	Yes	likely	likely				100% (Voice)		likely	likely	extremely likely					100% (Voice)	likely	somewhat safe	extremely effective		easy		clear	100% (Voice)	very positive	100% (Voice)					100% (Voice)	somewhat positive	somewhat positive	very positive	somewhat positive	extremely important	moderately important	moderately important	extremely important
Dagbani	2022-01-04	13:55:00	137.42	100% (Voice)	Will Participate	below 18
Twi	2022-01-04	13:45:44	1123.44	100% (Voice)	Will Participate	between 18 and 35	Female	Yes	Yes											extremely likely	extremely likely					100% (Voice)	extremely likely	extremely safe	extremely effective	very easy		clear		100% (Voice)	very positive	100% (Voice)					100% (Voice)	very positive	very positive	very positive	very positive	extremely important	extremely important	extremely important	extremely important
Dagbani	2022-01-04	13:51:31	191.22	100% (Voice)	Will Not Participate
Twi	2022-01-04	13:31:48	905.18	100% (Voice)	Will Participate	between 18 and 35	Male	Yes	Yes											extremely likely	extremely likely					100% (Voice)	unlikely	somewhat safe	somewhat effective	very easy		very clear		100% (Voice)	very positive	100% (Voice)					100% (Voice)	very positive	neutral	very positive	very positive	extremely important	extremely important	extremely important	extremely important
Twi	2022-01-04	13:30:44	930.62	100% (Voice)	Will Participate	between 18 and 35	Male	No	No	100% (Voice)	No	unlikely	not sure			100% (Voice)			unlikely	unlikely	unlikely		100% (Voice)				unlikely	extremely unsafe	somewhat uneffective		difficult		unclear	100% (Voice)	very negative	100% (Voice)	100% (Voice)					neutral	somewhat negative	very negative	somewhat negative	low importance	low importance	not important	low importance
Dagbani	2022-01-04	13:30:44	1035	100% (Voice)	Will Participate	between 18 and 35	Male	No	No	100% (Voice)	No	extremely likely	extremely likely					100% (Voice)	extremely likely	extremely likely	extremely likely					100% (Voice)	extremely likely	somewhat safe	somewhat effective		very easy		very clear	100% (Voice)	very positive	100% (Voice)					100% (Voice)	very positive	very positive	very positive	very positive	extremely important	extremely important	extremely important	extremely important
Dagbani	2022-01-04	13:29:20	34.12	18.3908% (Voice)
Dagbani	2022-01-04	14:13:49	145.479	100% (Voice)	Will Not Participate
Dagbani	2022-01-04	14:09:59	158.14	100% (Voice)	Will Participate	below 18
Dagbani	2022-01-04	13:57:41	277.66	100% (Voice)	Will Participate	below 18
Dagbani	2022-01-04	13:51:46	187.32	100% (Voice)	Will Participate	below 18
Dagbani	2022-01-04	13:44:28	96.56	89.6552% (Voice)
Twi	2022-01-04	13:45:25	1133.5	100% (Voice)	Will Participate	between 18 and 35	Male	Yes	No	100% (Voice)	Yes	extremely unlikely	unlikely		100% (Voice)				unlikely	likely	extremely unlikely	100% (Voice)					unlikely	extremely unsafe	extremely effective		easy		unclear	100% (Voice)	somewhat positive	100% (Voice)				100% (Voice)		somewhat positive	very negative	very positive	very positive	not important	extremely important	low importance	extremely important
English	2022-01-04	13:53:53	736.36	100% (Voice)	Will Participate	between 18 and 35	Male	No	No	100% (Voice)	No	unlikely	unlikely		100% (Voice)				unlikely	unlikely	unlikely		100% (Voice)				likely	somewhat unsafe	somewhat uneffective		difficult		unclear	100% (Voice)	somewhat negative	100% (Voice)		100% (Voice)				somewhat negative	somewhat negative	somewhat negative	somewhat positive	low importance	low importance	low importance	moderately important
Dagbani	2022-01-04	13:37:00	1327.84	100% (Voice)	Will Participate	above 60	Male	Yes	Yes											extremely likely	extremely likely					100% (Voice)	extremely likely	somewhat safe	somewhat effective	very easy		very clear		100% (Voice)	very negative	100% (Voice)	100% (Voice)					very positive	very positive	very positive	very positive	extremely important	extremely important	extremely important	extremely important
Dagbani	2022-01-04	13:34:28	124.8	100% (Voice)
Dagbani	2022-01-04	13:32:13	121.3	100% (Voice)
Twi	2022-01-04	14:12:38	999.4	100% (Voice)	Will Participate	between 18 and 35	Female	Yes	Yes											extremely likely	extremely likely					100% (Voice)	extremely likely	extremely safe	extremely effective	very easy		clear		100% (Voice)	very positive	100% (Voice)					100% (Voice)	very positive	very positive	very positive	very positive	extremely important	extremely important	extremely important	extremely important
Twi	2022-01-04	15:01:41	1074.92	100% (Voice)	Will Participate	between 18 and 35	Male	Yes	Yes											likely	likely				100% (Voice)		likely	extremely safe	extremely effective	easy		clear		100% (Voice)	somewhat positive	100% (Voice)				100% (Voice)		somewhat positive	somewhat positive	somewhat positive	somewhat positive	moderately important	moderately important	moderately important	moderately important
Twi	2022-01-04	13:51:24	466.68	100% (Voice)	Will Participate	between 18 and 35	Male	No	Yes											likely	likely				100% (Voice)		likely	extremely safe	extremely effective	easy		clear		100% (Voice)	somewhat positive	100% (Voice)				100% (Voice)
Twi	2022-01-04	13:25:30	284.16	100% (Voice)	Will Participate	below 18
Twi	2022-01-05	08:44:45	188.44	100% (Voice)	Will Participate	below 18
Twi	2022-01-04	13:22:12	632.36	100% (Voice)	Will Participate	between 36 and 60	Female	Yes	No	100% (Voice)	Yes	likely	extremely likely					100% (Voice)	extremely likely	extremely likely	extremely likely					100% (Voice)	extremely likely	somewhat safe	somewhat effective		very easy		clear	100% (Voice)	very positive	100% (Voice)					100% (Voice)	very positive
Dagbani	2022-01-04	13:17:38	948.2	100% (Voice)	Will Participate	between 36 and 60	Male	Yes	Yes											likely	extremely likely					100% (Voice)	likely	extremely safe	extremely effective	easy		very clear		100% (Voice)	very positive	100% (Voice)					100% (Voice)	very positive	very positive	very positive	somewhat positive	extremely important	extremely important	moderately important	extremely important
Twi	2022-01-04	13:23:07	686.46	100% (Voice)	Will Participate	between 18 and 35	Male	Yes	Yes											extremely unlikely	extremely likely					100% (Voice)	extremely likely	extremely safe	somewhat effective	very easy		very clear		100% (Voice)	very positive	100% (Voice)					100% (Voice)	somewhat positive	very positive	very positive	very positive	extremely important	extremely important	moderately important	extremely important
Twi	2022-01-04	13:14:41	693.68	100% (Voice)	Will Participate	between 18 and 35	Male	Yes	Yes											extremely likely	extremely likely					100% (Voice)	extremely likely	extremely unsafe	somewhat effective	very easy		very clear		100% (Voice)	neutral	100% (Voice)			100% (Voice)			very positive	very positive	very positive	very positive	extremely important	extremely important	extremely important	moderately important
Twi	2022-01-04	13:19:08	791.48	100% (Voice)	Will Participate	between 18 and 35	Male	No	No	100% (Voice)	No	unlikely	unlikely		100% (Voice)				unlikely	unlikely	unlikely		100% (Voice)				unlikely	somewhat unsafe	somewhat uneffective		difficult		unclear	100% (Voice)	somewhat negative	100% (Voice)		100% (Voice)				somewhat negative	somewhat negative	somewhat negative	somewhat positive	low importance	low importance	low importance	low importance
English	2022-01-04	13:13:55	1079.26	100% (Voice)	Will Participate	between 18 and 35	Male	Yes	Yes											likely	extremely likely					100% (Voice)	likely	somewhat safe	somewhat effective	easy		very clear		100% (Voice)	somewhat positive	100% (Voice)				100% (Voice)		somewhat positive	somewhat positive	somewhat positive	somewhat positive	moderately important	moderately important	extremely important	moderately important
English	2022-01-04	13:13:55	1079.26	100% (Voice)	Will Participate	below 18
Twi	2022-01-04	13:18:16	1038.2	100% (Voice)	Will Participate	between 18 and 35	Male	Yes	Yes											likely	likely				100% (Voice)		likely	somewhat safe	somewhat effective	very easy		very clear		100% (Voice)	very positive	100% (Voice)					100% (Voice)	very positive	very positive	very positive	very positive	extremely important	extremely important	extremely important	extremely important
English	2022-01-04	13:57:04	1007.4	100% (Voice)	Will Participate	between 18 and 35	Male	Yes	Yes											likely	likely				100% (Voice)		extremely likely	not sure	somewhat effective	easy		clear		100% (Voice)	neutral	100% (Voice)			100% (Voice)			somewhat positive	very positive	neutral	very positive	extremely important	moderately important	moderately important	extremely important
English	2022-01-04	13:38:54	882.7	100% (Voice)	Will Participate	between 18 and 35	Male	No	No	100% (Voice)	Yes	unlikely	unlikely		100% (Voice)				extremely unlikely	unlikely	unlikely		100% (Voice)				extremely likely	not sure	somewhat effective	difficult		clear		100% (Voice)	neutral	100% (Voice)			100% (Voice)			very positive	neutral	neutral	neutral	extremely important	extremely important	not sure	moderately important
English	2022-01-04	13:34:22	207.02	100% (Voice)	Will Participate	between 18 and 35	Male	Yes
English	2022-01-04	13:29:01	295.84	100% (Voice)	Will Participate	between 18 and 35	Male	No	Yes											likely	extremely likely					100% (Voice)
English	2022-01-04	13:18:56	567.94	100% (Voice)	Will Participate	between 18 and 35	Male	No	No	100% (Voice)	Maybe	extremely likely	extremely unlikely	100% (Voice)					extremely unlikely	likely	extremely likely					100% (Voice)	extremely likely	extremely safe	somewhat uneffective		easy		clear	100% (Voice)	very positive	100% (Voice)					100% (Voice)	neutral	neutral
English	2022-01-04	15:11:03	866.48	100% (Voice)	Will Participate	between 18 and 35	Male	Yes	Yes											extremely unlikely	likely				100% (Voice)		extremely unlikely	extremely safe	extremely uneffective	easy		clear		100% (Voice)	somewhat positive	100% (Voice)				100% (Voice)		somewhat positive	somewhat positive	somewhat positive	somewhat positive	extremely important	extremely important	extremely important	extremely important
Dagbani	2022-01-04	13:11:41	694.24	100% (Voice)	Will Participate	between 18 and 35	Male	Yes	Yes											extremely unlikely	likely				100% (Voice)		likely	extremely safe	extremely effective	easy		clear		100% (Voice)	very negative	100% (Voice)	100% (Voice)					somewhat positive	somewhat positive	somewhat positive	somewhat positive	moderately important	moderately important	not important	not important
Dagbani	2022-01-04	13:07:31	178.56	100% (Voice)	Will Participate	below 18
Dagbani	2022-01-04	13:07:18	708.18	100% (Voice)	Will Participate	between 18 and 35	Male	Yes	Yes											extremely likely	extremely likely					100% (Voice)	extremely likely	somewhat safe	somewhat effective	very easy		very clear		100% (Voice)	very positive	100% (Voice)					100% (Voice)	very positive	very positive	very positive	very positive	extremely important	extremely important	extremely important	extremely important
Twi	2022-01-04	13:18:25	1002.32	100% (Voice)	Will Participate	between 18 and 35	Male	Yes	Yes											extremely likely	extremely likely					100% (Voice)	extremely likely	extremely safe	extremely effective	very easy		very clear		100% (Voice)	very positive	100% (Voice)					100% (Voice)	very positive	very positive	very positive	very positive	extremely important	extremely important	extremely important	extremely important
Twi	2022-01-04	13:07:03	944.94	100% (Voice)	Will Participate	between 18 and 35	Male	Yes	Yes											extremely likely	extremely likely					100% (Voice)	extremely likely	somewhat safe	extremely effective	very easy		very clear		100% (Voice)	very positive	100% (Voice)					100% (Voice)	very positive	neutral	very positive	very positive	extremely important	extremely important	extremely important	extremely important
Dagbani	2022-01-04	13:02:19	577.34	100% (Voice)	Will Participate	between 18 and 35	Female	Yes	Yes											extremely unlikely	unlikely		100% (Voice)				extremely unlikely	extremely unsafe	extremely uneffective	very difficult		unclear		100% (Voice)	very negative	100% (Voice)	100% (Voice)					somewhat negative	somewhat negative	very positive	very negative	not important	not important	not important	not important
Twi	2022-01-04	15:58:25	1306.36	100% (Voice)	Will Participate	above 60	Male	Yes	No	100% (Voice)	Yes	extremely unlikely	likely				100% (Voice)		likely	likely	unlikely		100% (Voice)				likely	extremely safe	somewhat effective		easy		clear	100% (Voice)	somewhat positive	100% (Voice)				100% (Voice)		very positive	very positive	somewhat positive	very positive	extremely important	extremely important	extremely important	moderately important
Twi	2022-01-04	13:03:08	841.981	100% (Voice)	Will Participate	between 18 and 35	Male	Yes	Yes											likely	unlikely		100% (Voice)				likely	extremely safe	extremely effective	easy		clear		100% (Voice)	somewhat positive	100% (Voice)				100% (Voice)		somewhat positive	somewhat positive	somewhat positive	somewhat positive	moderately important	moderately important	moderately important	moderately important
Twi	2022-01-05	07:16:11	1050.52	100% (Voice)	Will Participate	between 18 and 35	Male	No	No	100% (Voice)	Yes	unlikely	likely				100% (Voice)		likely	unlikely	extremely unlikely	100% (Voice)					unlikely	extremely unsafe	extremely effective		very difficult		clear	100% (Voice)	neutral	100% (Voice)			100% (Voice)			somewhat negative	very negative	neutral	neutral	not important	moderately important	low importance	moderately important
Twi	2022-01-04	13:01:14	939.12	100% (Voice)	Will Participate	between 18 and 35	Male	No	No	100% (Voice)	No	unlikely	unlikely		100% (Voice)				unlikely	unlikely	unlikely		100% (Voice)				unlikely	somewhat unsafe	somewhat uneffective		difficult		unclear	100% (Voice)	somewhat negative	100% (Voice)		100% (Voice)				somewhat negative	somewhat negative	somewhat negative	somewhat positive	low importance	low importance	low importance	low importance
Twi	2022-01-04	13:04:25	791.78	100% (Voice)	Will Participate	between 18 and 35	Male	No	No	100% (Voice)	Yes	extremely unlikely	extremely unlikely	100% (Voice)					unlikely	unlikely	unlikely		100% (Voice)				unlikely	somewhat unsafe	somewhat uneffective		difficult		unclear	100% (Voice)	somewhat negative	100% (Voice)		100% (Voice)				somewhat negative	somewhat negative	somewhat negative	somewhat negative	low importance	low importance	low importance	low importance
Twi	2022-01-04	12:59:59	165.82	100% (Voice)	Will Participate	below 18
Twi	2022-01-04	13:00:36	826.18	100% (Voice)	Will Participate	between 18 and 35	Male	No	No	100% (Voice)	No	unlikely	unlikely		100% (Voice)				unlikely	unlikely	unlikely		100% (Voice)				likely	somewhat unsafe	somewhat uneffective		difficult		unclear	100% (Voice)	somewhat negative	100% (Voice)		100% (Voice)				somewhat negative	somewhat negative	somewhat negative	somewhat positive	low importance	low importance	low importance	moderately important
Twi	2022-01-04	13:02:11	1170.08	100% (Voice)	Will Participate	between 18 and 35	Male	Yes	Yes											extremely likely	extremely likely					100% (Voice)	likely	extremely safe	extremely effective	very easy		very clear		100% (Voice)	very positive	100% (Voice)					100% (Voice)	very positive	very positive	very positive	very positive	extremely important	extremely important	extremely important	extremely important
Twi	2022-01-04	12:56:30	703.82	100% (Voice)	Will Participate	between 18 and 35	Male	Yes	Yes											extremely likely	extremely likely					100% (Voice)	extremely likely	extremely safe	somewhat effective	very easy		clear		100% (Voice)	very positive	100% (Voice)					100% (Voice)	very positive	neutral	very positive	very positive	extremely important	extremely important	extremely important	extremely important
Twi	2022-01-04	14:39:54	597.42	100% (Voice)	Will Participate	between 18 and 35	Female	No	No	100% (Voice)	No	unlikely	unlikely		100% (Voice)				unlikely	unlikely	unlikely		100% (Voice)				unlikely	somewhat unsafe	somewhat uneffective		difficult		unclear	100% (Voice)	somewhat negative	100% (Voice)		100% (Voice)				somewhat negative	somewhat negative	somewhat negative	somewhat negative	low importance	low importance	low importance	low importance
Twi	2022-01-04	12:51:12	561.34	100% (Voice)	Will Participate	between 18 and 35	Female	No	No	100% (Voice)	No	unlikely	unlikely		100% (Voice)				unlikely	unlikely	unlikely		100% (Voice)				unlikely	somewhat unsafe	somewhat uneffective		difficult		unclear	100% (Voice)	somewhat negative	100% (Voice)		100% (Voice)				somewhat negative	somewhat negative	somewhat negative	somewhat negative	low importance
English	2022-01-04	14:42:51	932.54	100% (Voice)	Will Participate	between 18 and 35	Male	Yes	Yes											extremely unlikely	extremely unlikely	100% (Voice)					extremely likely	somewhat safe	extremely effective	easy		clear		100% (Voice)	somewhat positive	100% (Voice)				100% (Voice)		somewhat positive	somewhat positive	somewhat positive	very positive	extremely important	moderately important	moderately important	extremely important
English	2022-01-04	14:37:27	250.32	100% (Voice)	Will Participate	below 18
Twi	2022-01-04	12:47:48	975.459	100% (Voice)	Will Participate	between 18 and 35	Female	No	No	100% (Voice)	No	unlikely	unlikely		100% (Voice)				unlikely	unlikely	unlikely		100% (Voice)				unlikely	extremely safe	extremely effective		difficult		unclear	100% (Voice)	somewhat negative	100% (Voice)		100% (Voice)				somewhat negative	somewhat positive	somewhat negative	neutral	not sure	not important	low importance	low importance
English	2022-01-04	12:59:58	940.6	100% (Voice)	Will Participate	between 18 and 35	Male	Yes	Yes											unlikely	not sure			100% (Voice)			extremely unlikely	somewhat unsafe	extremely uneffective	very difficult		very clear		100% (Voice)	very negative	100% (Voice)	100% (Voice)					very negative	somewhat negative	very negative	somewhat negative	not important	not important	not important	low importance
Dagbani	2022-01-04	12:41:44	800.16	100% (Voice)	Will Participate	between 18 and 35	Male	Yes	Yes											extremely likely	extremely likely					100% (Voice)	extremely likely	extremely safe	extremely effective	very easy		very clear		100% (Voice)	very positive	100% (Voice)					100% (Voice)	very positive	very positive	very positive	very positive	extremely important	extremely important	extremely important	moderately important
Dagbani	2022-01-04	12:43:56	731.34	100% (Voice)	Will Participate	between 18 and 35	Male	Yes	Yes											extremely unlikely	extremely unlikely	100% (Voice)					extremely unlikely	extremely unsafe	extremely uneffective	very difficult		very unclear		100% (Voice)	very negative	100% (Voice)	100% (Voice)					very negative	very negative	very negative	very negative	not important	low importance	not important	not important
Dagbani	2022-01-04	12:39:36	124.82	100% (Voice)	Will Participate	between 18 and 35	Male
Twi	2022-01-04	12:40:31	1045	100% (Voice)	Will Participate	between 18 and 35	Male	Not Sure	Yes											not sure	extremely unlikely	100% (Voice)					extremely unlikely	extremely unsafe	extremely effective	very easy		very clear		100% (Voice)	very positive	100% (Voice)					100% (Voice)	very positive	very positive	very positive	very positive	extremely important	extremely important	extremely important	extremely important
Dagbani	2022-01-04	12:32:01	764.24	100% (Voice)	Will Participate	between 18 and 35	Male	Yes	Yes											extremely unlikely	extremely unlikely	100% (Voice)					extremely unlikely	extremely unsafe	extremely uneffective	very difficult		very unclear		100% (Voice)	very negative	100% (Voice)	100% (Voice)					very negative	very negative	very negative	very negative	not important	not important	not important	not important
Twi	2022-01-04	12:34:30	1173.64	100% (Voice)	Will Participate	between 18 and 35	Male	Yes	Yes											extremely likely	extremely likely					100% (Voice)	extremely likely	extremely safe	extremely effective	very easy		very clear		100% (Voice)	very positive	100% (Voice)					100% (Voice)	very positive	neutral	very positive	very positive	extremely important	extremely important	extremely important	extremely important
Twi	2022-01-04	12:29:00	702.8	100% (Voice)	Will Participate	between 18 and 35	Male	Yes	Yes											extremely likely	extremely likely					100% (Voice)	extremely likely	somewhat safe	extremely effective	very easy		very clear		100% (Voice)	somewhat positive	100% (Voice)				100% (Voice)		very positive	very positive	somewhat positive	very positive	extremely important	extremely important	moderately important	extremely important
Twi	2022-01-04	16:15:56	1334.08	100% (Voice)	Will Participate	below 18
English	2022-01-04	12:23:50	680.66	100% (Voice)	Will Participate	between 18 and 35	Male	Yes	Yes											likely	likely				100% (Voice)		extremely unlikely	extremely unsafe	extremely uneffective	very difficult		very unclear		100% (Voice)	very negative	100% (Voice)	100% (Voice)					somewhat negative	very negative	very negative	very negative	not important	not important	not important	not important
Twi	2022-01-04	12:39:59	1116.3	100% (Voice)	Will Participate	between 18 and 35	Male	No	No	100% (Voice)	No	not sure	not sure			100% (Voice)			likely	likely	likely				100% (Voice)		likely	extremely safe	extremely effective		easy		clear	100% (Voice)	somewhat positive	100% (Voice)				100% (Voice)		very positive	very positive	very positive	very positive	extremely important	moderately important	moderately important	moderately important
Twi	2022-01-04	12:23:20	999.36	100% (Voice)	Will Participate	between 18 and 35	Male	No	No	100% (Voice)	No	unlikely	unlikely		100% (Voice)				unlikely	unlikely	unlikely		100% (Voice)				unlikely	extremely safe	somewhat uneffective		difficult		unclear	100% (Voice)	somewhat negative	100% (Voice)		100% (Voice)				somewhat positive	somewhat negative	neutral	neutral	not important	low importance	low importance	low importance
Twi	2022-01-04	12:26:27	644.4	100% (Voice)	Will Participate	between 18 and 35	Male	No	No	100% (Voice)	No	unlikely	unlikely		100% (Voice)				unlikely	unlikely	unlikely		100% (Voice)				likely	somewhat unsafe	somewhat uneffective		difficult		unclear	100% (Voice)	somewhat negative	100% (Voice)		100% (Voice)				somewhat negative	somewhat negative	somewhat negative	somewhat negative	moderately important	low importance	low importance	low importance
Twi	2022-01-04	12:17:13	512.64	100% (Voice)	Will Participate	between 36 and 60	Male	No	No	100% (Voice)	No	unlikely	unlikely		100% (Voice)				unlikely	unlikely	unlikely		100% (Voice)				likely	somewhat unsafe	somewhat uneffective		difficult		unclear	100% (Voice)	somewhat negative	100% (Voice)		100% (Voice)				somewhat negative	somewhat negative	somewhat negative	somewhat positive	low importance	low importance	low importance	low importance
Twi	2022-01-04	14:32:16	981.66	100% (Voice)	Will Participate	between 18 and 35	Male	No	No	100% (Voice)	No	unlikely	unlikely		100% (Voice)				unlikely	unlikely	unlikely		100% (Voice)				unlikely	somewhat unsafe	somewhat uneffective		difficult		unclear	100% (Voice)	somewhat negative	100% (Voice)		100% (Voice)				somewhat negative	somewhat negative	somewhat negative	somewhat negative	low importance	low importance	low importance	low importance
English	2022-01-04	20:13:10	405.58	100% (Voice)	Will Not Participate
English	2022-01-04	14:32:15	634.42	100% (Voice)	Will Participate	below 18
English	2022-01-04	14:22:16	572.8	100% (Voice)	Will Participate	below 18
English	2022-01-04	14:07:32	209.52	100% (Voice)	Will Participate	below 18
English	2022-01-04	13:56:23	461.28	100% (Voice)	Will Participate	below 18
English	2022-01-04	13:16:58	509.82	100% (Voice)	Will Participate	below 18
English	2022-01-04	12:47:16	458.219	100% (Voice)	Will Participate	below 18
English	2022-01-04	12:38:54	419.66	100% (Voice)	Will Participate	below 18
English	2022-01-04	12:18:27	1220.98	100% (Voice)	Will Participate	below 18
Twi	2022-01-04	12:16:11	1095.6	100% (Voice)	Will Participate	between 36 and 60	Female	Yes	No	100% (Voice)	Yes	likely	extremely likely					100% (Voice)	likely	likely	extremely likely					100% (Voice)	extremely likely	extremely safe	extremely effective		very easy		clear	100% (Voice)	somewhat positive	100% (Voice)				100% (Voice)		very positive	somewhat positive	very positive	somewhat positive	extremely important	moderately important	moderately important	extremely important
Twi	2022-01-04	12:09:48	652.9	100% (Voice)	Will Participate	between 18 and 35	Male	Yes	Yes											extremely likely	extremely likely					100% (Voice)	extremely likely	somewhat safe	extremely effective	very easy		very clear		100% (Voice)	somewhat positive	100% (Voice)				100% (Voice)		very positive	very positive	very positive	very positive	moderately important	moderately important	extremely important	moderately important
Dagbani	2022-01-04	12:43:33	1043.14	100% (Voice)	Will Participate	between 36 and 60	Male	Yes	No	100% (Voice)	Yes	extremely unlikely	extremely unlikely	100% (Voice)					extremely unlikely	likely	extremely likely					100% (Voice)	extremely likely	somewhat safe	somewhat effective		very easy		very clear	100% (Voice)	very positive	100% (Voice)					100% (Voice)	very positive	very positive	very positive	very positive	extremely important	extremely important	extremely important	extremely important
Twi	2022-01-04	12:10:50	944.1	100% (Voice)	Will Participate	between 18 and 35	Male	Yes	Yes											likely	likely				100% (Voice)		likely	extremely safe	extremely uneffective	very difficult		very unclear		100% (Voice)	very negative	100% (Voice)	100% (Voice)					somewhat positive	very negative	very negative	somewhat positive	not important	not important	moderately important	moderately important
Twi	2022-01-04	15:01:32	473.02	100% (Voice)	Will Participate	between 18 and 35	Female	No	No	100% (Voice)	No	unlikely	unlikely		100% (Voice)				unlikely	unlikely	unlikely		100% (Voice)				unlikely	somewhat unsafe	somewhat uneffective		difficult		unclear	100% (Voice)	somewhat negative	100% (Voice)		100% (Voice)				somewhat negative	somewhat negative	somewhat negative	somewhat negative	low importance	low importance	low importance	low importance
Twi	2022-01-04	12:04:42	748.02	100% (Voice)	Will Participate	between 18 and 35	Male	No	No	100% (Voice)	No	unlikely	unlikely		100% (Voice)				unlikely	unlikely	likely				100% (Voice)		unlikely	somewhat unsafe	extremely effective		difficult		unclear	100% (Voice)	somewhat negative	100% (Voice)		100% (Voice)				somewhat negative	somewhat negative	somewhat negative	somewhat positive	low importance	low importance	low importance	low importance
Dagbani	2022-01-04	12:06:08	735.5	100% (Voice)	Will Participate	between 18 and 35	Male	Yes	Yes											extremely unlikely	extremely unlikely	100% (Voice)					extremely unlikely	extremely unsafe	extremely uneffective	very difficult		very unclear		100% (Voice)	very negative	100% (Voice)	100% (Voice)					very negative	very negative	very negative	very negative	not important	not important	not important	not important
Twi	2022-01-04	12:21:25	1777.7	100% (Voice)	Will Participate	between 18 and 35	Male	No	No	100% (Voice)	Yes	likely	likely				100% (Voice)		likely	likely	likely				100% (Voice)		likely	extremely safe	extremely effective		easy		clear	100% (Voice)	somewhat positive	100% (Voice)				100% (Voice)		somewhat positive	very positive	very positive	somewhat positive	extremely important	moderately important	moderately important	moderately important
Dagbani	2022-01-04	12:28:35	1288.22	100% (Voice)	Will Participate	between 18 and 35	Male	Yes	Yes											extremely likely	extremely unlikely	100% (Voice)					extremely likely	somewhat unsafe	somewhat effective	very difficult		clear		100% (Voice)	somewhat positive	100% (Voice)				100% (Voice)		very positive	very positive	very positive	somewhat positive	extremely important	extremely important	moderately important	moderately important
Dagbani	2022-01-04	12:18:25	471.941	100% (Voice)	Will Participate	below 18
Twi	2022-01-04	13:06:28	899.78	100% (Voice)	Will Participate	between 18 and 35	Female	No	No	100% (Voice)	No	unlikely	unlikely		100% (Voice)				unlikely	not sure	unlikely		100% (Voice)				unlikely	not sure	somewhat uneffective		difficult		unclear	100% (Voice)	very negative	100% (Voice)	100% (Voice)					somewhat negative	neutral	somewhat negative	very negative	low importance	low importance	low importance	low importance
Twi	2022-01-04	12:58:52	150.82	100% (Voice)	Will Participate	below 18
Twi	2022-01-04	12:33:29	255.74	100% (Voice)	Will Participate	between 18 and 35	Female	No	No	100% (Voice)	No	unlikely
Twi	2022-01-04	12:22:03	1006.88	100% (Voice)	Will Participate	between 18 and 35	Male	No	No	100% (Voice)	No	unlikely	unlikely		100% (Voice)				unlikely	unlikely	unlikely		100% (Voice)				unlikely	somewhat unsafe	somewhat uneffective		difficult		unclear	100% (Voice)	somewhat negative	100% (Voice)		100% (Voice)				somewhat negative	somewhat negative	somewhat negative	somewhat positive	low importance	low importance	low importance	low importance
English	2022-01-04	12:02:31	1519.3	100% (Voice)	Will Not Participate
Twi	2022-01-04	19:03:22	620.78	100% (Voice)	Will Participate	between 18 and 35	Male	Yes	Yes											extremely likely	extremely likely					100% (Voice)	extremely likely	somewhat safe	somewhat effective	very easy		very clear		100% (Voice)	very positive	100% (Voice)					100% (Voice)	very positive	very negative	very positive	very positive	extremely important	extremely important	extremely important	extremely important
Dagbani	2022-01-04	11:57:26	941.2	100% (Voice)	Will Participate	between 18 and 35	Male	Yes	Yes											extremely likely	extremely likely					100% (Voice)	extremely likely	extremely safe	extremely effective	very difficult		very clear		100% (Voice)	very positive	100% (Voice)					100% (Voice)	very positive	very positive	very positive	very positive	extremely important	extremely important	extremely important	extremely important
Twi	2022-01-04	12:04:00	1045.56	100% (Voice)	Will Participate	between 18 and 35	Female	No	No	100% (Voice)	No	unlikely	unlikely		100% (Voice)				unlikely	unlikely	unlikely		100% (Voice)				likely	somewhat unsafe	extremely effective		difficult		unclear	100% (Voice)	somewhat negative	100% (Voice)		100% (Voice)				somewhat negative	somewhat negative	somewhat negative	somewhat positive	low importance	low importance	low importance	low importance
English	2022-01-04	12:19:23	1167.36	100% (Voice)	Will Participate	between 18 and 35	Male	Yes	Yes											unlikely	likely				100% (Voice)		extremely likely	somewhat safe	somewhat effective	easy		very clear		100% (Voice)	very positive	100% (Voice)					100% (Voice)	very positive	very positive	very positive	very positive	extremely important	extremely important	extremely important	extremely important
Dagbani	2022-01-04	11:56:34	896.381	100% (Voice)	Will Participate	between 18 and 35	Male	Yes	Yes											extremely likely	extremely likely					100% (Voice)	extremely likely	somewhat safe	somewhat effective	very easy		very clear		100% (Voice)	very positive	100% (Voice)					100% (Voice)	very positive	very positive	very positive	very positive	extremely important	extremely important	extremely important	extremely important
Twi	2022-01-04	12:03:12	668.44	100% (Voice)	Will Participate	between 18 and 35	Female	No	No	100% (Voice)	No	unlikely	unlikely		100% (Voice)				unlikely	unlikely	likely				100% (Voice)		unlikely	somewhat unsafe	somewhat uneffective		difficult		unclear	100% (Voice)	somewhat negative	100% (Voice)		100% (Voice)				somewhat negative	somewhat negative	somewhat negative	somewhat positive	low importance	low importance	low importance	low importance
Twi	2022-01-04	12:07:41	916.98	100% (Voice)	Will Participate	between 18 and 35	Male	Yes	Yes											extremely likely	extremely likely					100% (Voice)	extremely likely	extremely safe	extremely effective	very easy		very clear		100% (Voice)	very positive	100% (Voice)					100% (Voice)	very positive	very positive	very positive	very positive	extremely important	extremely important	extremely important	extremely important
Twi	2022-01-04	11:48:18	821.68	100% (Voice)	Will Participate	between 18 and 35	Female	Yes	Yes											extremely unlikely	extremely unlikely	100% (Voice)					extremely unlikely	somewhat unsafe	extremely uneffective	very difficult		very unclear		100% (Voice)	very negative	100% (Voice)	100% (Voice)					very negative	somewhat negative	somewhat negative	somewhat positive	moderately important	moderately important	moderately important	moderately important
Twi	2022-01-04	11:51:50	281.802	100% (Voice)	Will Not Participate
Twi	2022-01-04	11:49:11	1083.34	100% (Voice)	Will Participate	between 36 and 60	Female	Yes	Yes											likely	likely				100% (Voice)		likely	somewhat safe	extremely effective	easy		clear		100% (Voice)	somewhat positive	100% (Voice)				100% (Voice)		very positive	somewhat positive	somewhat positive	somewhat positive	extremely important	moderately important	extremely important	moderately important
Dagbani	2022-01-04	12:00:19	960.42	100% (Voice)	Will Participate	between 18 and 35	Male	Yes	Yes											likely	extremely unlikely	100% (Voice)					likely	extremely safe	extremely effective	easy		clear		100% (Voice)	very negative	100% (Voice)	100% (Voice)					somewhat positive	somewhat positive	somewhat positive	somewhat positive	low importance	low importance	moderately important	moderately important
Dagbani	2022-01-04	17:27:35	744	100% (Voice)	Will Participate	below 18
Twi	2022-01-04	11:59:36	1258.94	100% (Voice)	Will Participate	between 18 and 35	Male	Yes	Yes											extremely likely	extremely likely					100% (Voice)	extremely likely	somewhat safe	extremely effective	very easy		clear		100% (Voice)	neutral	100% (Voice)			100% (Voice)			somewhat positive	neutral	somewhat positive	somewhat positive	moderately important	extremely important	not sure	moderately important
English	2022-01-04	12:17:21	573.66	100% (Voice)	Will Participate	between 18 and 35	Male	Yes	Yes											extremely unlikely	extremely unlikely	100% (Voice)					extremely unlikely	extremely unsafe	extremely uneffective	easy		clear		100% (Voice)	very negative	100% (Voice)	100% (Voice)					somewhat negative	very negative	somewhat negative	very negative	moderately important	moderately important	moderately important	moderately important
English	2022-01-04	11:58:26	510.08	100% (Voice)	Will Participate	between 18 and 35	Male	Yes	Yes											extremely unlikely	extremely unlikely	100% (Voice)					unlikely	extremely unsafe	extremely effective	easy		clear		100% (Voice)	very negative	100% (Voice)	100% (Voice)					very negative	very negative	very negative	very negative	moderately important	not important	moderately important	moderately important
English	2022-01-04	11:43:22	664.7	100% (Voice)	Will Participate	between 18 and 35	Male	Yes	Yes											extremely unlikely	extremely unlikely	100% (Voice)					unlikely	extremely unsafe	extremely uneffective	easy		clear		100% (Voice)	very negative	100% (Voice)	100% (Voice)					somewhat negative	very negative	very negative	very negative	moderately important	moderately important	moderately important	not important
English	2022-01-04	12:52:19	920.42	100% (Voice)	Will Participate	between 18 and 35	Male	Not Sure	No	100% (Voice)	Maybe	not sure	not sure			100% (Voice)			not sure	extremely unlikely	not sure			100% (Voice)			extremely likely	not sure	not sure		not sure		not sure	100% (Voice)	neutral	100% (Voice)			100% (Voice)			neutral	neutral	neutral	somewhat positive	not sure	not sure	not sure	not sure
Twi	2022-01-04	11:52:46	1219.82	100% (Voice)	Will Participate	between 18 and 35	Male	Yes	Yes											unlikely	extremely unlikely	100% (Voice)					unlikely	extremely safe	extremely effective	very easy		clear		100% (Voice)	very positive	100% (Voice)					100% (Voice)	very positive	very positive	very positive	very positive	extremely important	extremely important	extremely important	extremely important
Dagbani	2022-01-04	11:48:56	828.66	100% (Voice)	Will Participate	between 18 and 35	Male	Yes	Yes											extremely likely	extremely likely					100% (Voice)	extremely likely	somewhat safe	somewhat effective	very easy		very clear		100% (Voice)	very positive	100% (Voice)					100% (Voice)	very positive	very positive	very positive	very positive	extremely important	extremely important	extremely important	extremely important
Dagbani	2022-01-04	11:44:09	255.42	100% (Voice)	Will Participate	between 18 and 35	Male
Dagbani	2022-01-04	11:49:37	858.76	100% (Voice)	Will Participate	between 18 and 35	Female	Yes	Yes											extremely unlikely	extremely likely					100% (Voice)	extremely likely	somewhat safe	somewhat effective	very easy		very clear		100% (Voice)	very positive	100% (Voice)					100% (Voice)	very positive	very positive	very positive	very positive	extremely important	extremely important	extremely important	extremely important
Twi	2022-01-04	12:24:42	1265.14	100% (Voice)	Will Participate	between 18 and 35	Male	Yes	Yes											likely	likely				100% (Voice)		likely	extremely safe	somewhat effective	easy		clear		100% (Voice)	very positive	100% (Voice)					100% (Voice)	very positive	very positive	very positive	very positive	extremely important	extremely important	extremely important	extremely important
Twi	2022-01-05	03:15:46	118.28	100% (Voice)	Will Participate	below 18
Twi	2022-01-05	03:01:37	758.64	100% (Voice)	Will Participate	below 18
English	2022-01-04	13:33:44	789.2	100% (Voice)	Will Participate	between 18 and 35	Female	No	No	100% (Voice)	No	unlikely	unlikely		100% (Voice)				extremely unlikely	extremely unlikely	unlikely		100% (Voice)				unlikely	somewhat unsafe	extremely uneffective		very difficult		unclear	100% (Voice)	somewhat negative	100% (Voice)		100% (Voice)				very negative	somewhat negative	somewhat negative	somewhat negative	not important	not important	low importance	not important
Twi	2022-01-04	11:32:40	726.58	100% (Voice)	Will Participate	between 18 and 35	Female	Yes	Yes											extremely likely	extremely likely					100% (Voice)	extremely likely	somewhat safe	somewhat effective	very easy		very clear		100% (Voice)	very positive	100% (Voice)					100% (Voice)	very positive	very positive	very positive	very positive	extremely important	extremely important	extremely important	extremely important
Dagbani	2022-01-04	12:58:44	882.56	100% (Voice)	Will Participate	between 18 and 35	Male	Yes	Yes											extremely likely	extremely likely					100% (Voice)	extremely likely	somewhat safe	somewhat effective	very easy		very clear		100% (Voice)	very positive	100% (Voice)					100% (Voice)	very positive	very positive	very positive	very positive	extremely important	extremely important	extremely important	extremely important
Dagbani	2022-01-04	11:44:09	313.94	100% (Voice)	Will Participate	between 18 and 35	Male	Yes	Yes											extremely likely	extremely likely					100% (Voice)	extremely likely	somewhat safe
Dagbani	2022-01-04	11:34:56	550.7	100% (Voice)	Will Participate	between 18 and 35	Male	Yes	Yes											extremely likely	extremely likely					100% (Voice)	extremely likely	somewhat safe	somewhat effective	very easy		very clear		100% (Voice)	very positive	100% (Voice)					100% (Voice)	very positive	very positive	very positive	very positive	extremely important	extremely important	extremely important
Twi	2022-01-04	11:38:04	1283	100% (Voice)	Will Participate	between 36 and 60	Female	Yes	Yes											likely	extremely likely					100% (Voice)	extremely likely	extremely safe	extremely effective	very easy		very clear		100% (Voice)	very positive	100% (Voice)					100% (Voice)	very positive	very positive	very positive	very positive	extremely important	extremely important	extremely important	extremely important
English	2022-01-04	11:27:02	936	100% (Voice)	Will Participate	between 18 and 35	Male	Yes	Yes											extremely unlikely	likely				100% (Voice)		extremely unlikely	somewhat safe	somewhat effective	very easy		clear		100% (Voice)	somewhat positive	100% (Voice)				100% (Voice)		very positive	somewhat positive	very positive	very positive	moderately important	extremely important	moderately important	moderately important
English	2022-01-04	11:48:50	939.42	100% (Voice)	Will Participate	between 18 and 35	Male	Not Sure	Yes											likely	likely				100% (Voice)		extremely likely	somewhat safe	somewhat effective	easy		clear		100% (Voice)	somewhat positive	100% (Voice)				100% (Voice)		very positive	very positive	very positive	very positive	extremely important	extremely important	moderately important	extremely important
Twi	2022-01-04	12:53:17	818.02	100% (Voice)	Will Participate	between 18 and 35	Female	No	No	100% (Voice)	No	unlikely	unlikely		100% (Voice)				unlikely	unlikely	unlikely		100% (Voice)				unlikely	somewhat unsafe	somewhat uneffective		difficult		unclear	100% (Voice)	somewhat negative	100% (Voice)		100% (Voice)				somewhat negative	somewhat negative	somewhat positive	somewhat negative	low importance	low importance	low importance	moderately important
Twi	2022-01-04	11:35:02	767.56	100% (Voice)	Will Participate	between 18 and 35	Male	Yes	Yes											extremely likely	extremely likely					100% (Voice)	extremely likely	somewhat safe	somewhat effective	very easy		very clear		100% (Voice)	very positive	100% (Voice)					100% (Voice)	very positive	very positive	very positive	very positive	extremely important	extremely important	extremely important	extremely important
Twi	2022-01-04	11:29:12	902.38	100% (Voice)	Will Participate	between 36 and 60	Male	Yes	Yes											likely	likely				100% (Voice)		likely	extremely safe	extremely effective	easy		clear		100% (Voice)	somewhat positive	100% (Voice)				100% (Voice)		somewhat positive	somewhat positive	somewhat positive	somewhat positive	moderately important	moderately important	moderately important	moderately important
Twi	2022-01-04	11:50:48	216.08	100% (Voice)	Will Not Participate
English	2022-01-04	12:32:51	919.32	100% (Voice)	Will Participate	between 18 and 35	Male	Yes	No	100% (Voice)	Yes	likely	not sure			100% (Voice)			not sure	extremely unlikely	not sure			100% (Voice)			not sure	not sure	not sure		not sure		not sure	100% (Voice)	neutral	100% (Voice)			100% (Voice)			neutral	neutral	somewhat positive	somewhat positive	not sure	not sure	not sure	not sure
Dagbani	2022-01-05	06:46:42	722.52	100% (Voice)	Will Participate	between 18 and 35	Male	Yes	Yes											likely	likely				100% (Voice)		likely	extremely safe	extremely effective	easy		clear		100% (Voice)	somewhat positive	100% (Voice)				100% (Voice)		somewhat positive	somewhat positive	somewhat positive	somewhat positive	moderately important	moderately important	moderately important	moderately important
Dagbani	2022-01-04	21:09:15	540.58	100% (Voice)	Will Participate	below 18
Dagbani	2022-01-04	20:40:56	1597.76	100% (Voice)	Will Participate	below 18
Dagbani	2022-01-04	20:32:48	459.86	100% (Voice)	Will Participate	below 18
Dagbani	2022-01-04	18:24:52	1433.72	100% (Voice)	Will Participate	between 18 and 35	Male	Yes	No	100% (Voice)	No	unlikely	extremely likely					100% (Voice)	likely	extremely likely	extremely likely					100% (Voice)	extremely likely	extremely safe	somewhat effective		very easy		clear	100% (Voice)	very positive	100% (Voice)					100% (Voice)	very negative	very positive	somewhat positive	very positive	low importance	extremely important	extremely important	moderately important
Twi	2022-01-04	11:16:17	1095.82	100% (Voice)	Will Participate	between 36 and 60	Female	Yes	Yes											extremely unlikely	unlikely		100% (Voice)				extremely unlikely	somewhat unsafe	extremely effective	easy		clear		100% (Voice)	somewhat negative	100% (Voice)		100% (Voice)				very positive	very negative	very negative	very positive	extremely important	moderately important	extremely important	extremely important
Dagbani	2022-01-04	11:29:06	920.64	100% (Voice)	Will Participate	between 18 and 35	Male	Yes	Yes											extremely likely	extremely likely					100% (Voice)	extremely likely	extremely safe	somewhat effective	very easy		very clear		100% (Voice)	very positive	100% (Voice)					100% (Voice)	very positive	very positive	very positive	very positive	extremely important	extremely important	extremely important	extremely important
Twi	2022-01-04	11:17:02	1015.16	100% (Voice)	Will Participate	between 18 and 35	Female	No	No	100% (Voice)	No	unlikely	unlikely		100% (Voice)				unlikely	unlikely	unlikely		100% (Voice)				unlikely	somewhat unsafe	somewhat uneffective		difficult		unclear	100% (Voice)	somewhat positive	100% (Voice)				100% (Voice)		somewhat negative	somewhat negative	neutral	somewhat negative	low importance	low importance	low importance	not sure
Twi	2022-01-04	11:30:33	814.48	100% (Voice)	Will Participate	between 18 and 35	Male	No	No	100% (Voice)	No	unlikely	unlikely		100% (Voice)				unlikely	unlikely	unlikely		100% (Voice)				likely	somewhat unsafe	somewhat uneffective		difficult		unclear	100% (Voice)	somewhat negative	100% (Voice)		100% (Voice)				somewhat negative	somewhat negative	somewhat negative	somewhat positive	low importance	low importance	low importance	low importance
Twi	2022-01-04	11:26:31	101.86	100% (Voice)
Twi	2022-01-04	11:09:36	763.24	100% (Voice)	Will Participate	between 18 and 35	Male	Yes	Yes											extremely unlikely	likely				100% (Voice)		unlikely	extremely unsafe	somewhat uneffective	very difficult		very unclear		100% (Voice)	somewhat negative	100% (Voice)		100% (Voice)				somewhat positive	somewhat negative	very negative	very negative	low importance	not important	low importance	not important
Dagbani	2022-01-04	11:54:30	671.28	100% (Voice)	Will Participate	below 18
Twi	2022-01-04	11:11:27	641.64	100% (Voice)	Will Participate	between 18 and 35	Female	Yes	Yes											extremely likely	extremely likely					100% (Voice)	extremely likely	somewhat safe	somewhat effective	very easy		very clear		100% (Voice)	very positive	100% (Voice)					100% (Voice)	very positive	very positive	very positive	very positive	extremely important	extremely important	extremely important	extremely important
Dagbani	2022-01-05	07:18:07	1079.28	100% (Voice)	Will Participate	between 18 and 35	Male	Yes	Yes											extremely likely	extremely likely					100% (Voice)	extremely likely	somewhat safe	somewhat effective	very easy		very clear		100% (Voice)	very positive	100% (Voice)					100% (Voice)	very positive	very positive	very positive	very positive	extremely important	extremely important	extremely important	extremely important
Twi	2022-01-04	11:16:43	777.52	100% (Voice)	Will Participate	between 36 and 60	Male	Yes	Yes											extremely likely	extremely likely					100% (Voice)	unlikely	somewhat safe	somewhat effective	difficult		very clear		100% (Voice)	very positive	100% (Voice)					100% (Voice)	very positive	very positive	very positive	very positive	extremely important	extremely important	extremely important	extremely important
Twi	2022-01-04	14:12:43	940.36	100% (Voice)	Will Participate	between 18 and 35	Female	No	No	100% (Voice)	No	unlikely	unlikely		100% (Voice)				unlikely	unlikely	unlikely		100% (Voice)				unlikely	somewhat unsafe	somewhat uneffective		difficult		unclear	100% (Voice)	somewhat negative	100% (Voice)		100% (Voice)				somewhat negative	somewhat negative	somewhat negative	somewhat negative	low importance	low importance	low importance	low importance
Twi	2022-01-04	13:57:06	866	100% (Voice)	Will Participate	between 18 and 35	Female	No	No	100% (Voice)	No	unlikely	unlikely		100% (Voice)				unlikely	unlikely	unlikely		100% (Voice)				unlikely	somewhat unsafe	somewhat uneffective		difficult		unclear	100% (Voice)	somewhat negative	100% (Voice)		100% (Voice)				somewhat negative	somewhat negative	somewhat positive	somewhat negative	low importance	low importance	low importance	low importance
Twi	2022-01-04	13:54:40	139.92	100% (Voice)	Will Participate	below 18
Twi	2022-01-04	11:10:14	1252.7	100% (Voice)	Will Participate	between 18 and 35	Female	Yes	Yes											extremely likely	extremely likely					100% (Voice)	extremely likely	somewhat safe	extremely effective	very easy		very clear		100% (Voice)	very positive	100% (Voice)					100% (Voice)	very positive	very positive	very positive	very positive	extremely important	extremely important	extremely important	extremely important
Hausa	2022-01-04	11:19:19	1382.12	100% (Voice)	Will Participate	between 18 and 35	Male	Not Sure	Yes											not sure	extremely unlikely	100% (Voice)					likely	extremely unsafe	not sure	difficult		very unclear		100% (Voice)	very positive	100% (Voice)					100% (Voice)	very negative	very negative	very negative	very negative	moderately important	moderately important	not important	not important
English	2022-01-04	11:14:34	597.22	100% (Voice)	Will Participate	between 18 and 35	Male	Yes	No	100% (Voice)	Yes	likely	likely				100% (Voice)		extremely likely	not sure	likely				100% (Voice)		likely	somewhat safe	somewhat effective		very easy		clear	100% (Voice)	somewhat positive	100% (Voice)				100% (Voice)		somewhat positive	somewhat positive	very positive	very positive	extremely important	extremely important	moderately important	extremely important
Twi	2022-01-04	22:39:24	1634.72	100% (Voice)	Will Participate	between 18 and 35	Male	Yes	Yes											extremely unlikely	likely				100% (Voice)		likely	extremely safe	extremely effective	easy		clear		100% (Voice)	very positive	100% (Voice)					100% (Voice)	very positive	neutral	very positive	very positive	extremely important	moderately important	moderately important	moderately important
Twi	2022-01-04	11:31:03	980.72	100% (Voice)	Will Participate	between 18 and 35	Female	Yes	Yes											extremely likely	extremely likely					100% (Voice)	likely	extremely safe	extremely effective	very difficult		very clear		100% (Voice)	very positive	100% (Voice)					100% (Voice)	very positive	somewhat positive	very positive	very positive	extremely important	extremely important	extremely important	extremely important
Twi	2022-01-04	11:27:51	103.14	100% (Voice)	Will Participate	below 18
Twi	2022-01-04	11:26:24	20.66	24.6914% (Voice)
Twi	2022-01-04	11:16:33	544.4	100% (Voice)	Will Participate	below 18
Twi	2022-01-04	11:15:51	1007.58	100% (Voice)	Will Participate	between 36 and 60	Male	Yes	Yes											extremely likely	not sure			100% (Voice)			extremely likely	somewhat safe	somewhat effective	very easy		very clear		100% (Voice)	very positive	100% (Voice)					100% (Voice)	very positive	very positive	very positive	very positive	extremely important	extremely important	extremely important	extremely important
Twi	2022-01-04	19:45:57	719.88	100% (Voice)	Will Participate	between 18 and 35	Male	Yes	Yes											extremely likely	likely				100% (Voice)		likely	extremely safe	extremely effective	easy		clear		100% (Voice)	somewhat positive	100% (Voice)				100% (Voice)		somewhat positive	very positive	very positive	very positive	extremely important	moderately important	extremely important	moderately important
Dagbani	2022-01-04	10:56:11	1136.66	100% (Voice)	Will Participate	between 18 and 35	Male	No	No	100% (Voice)	No	unlikely	extremely likely					100% (Voice)	extremely likely	extremely likely	extremely likely					100% (Voice)	extremely likely	somewhat safe	somewhat effective		very easy		very clear	100% (Voice)	very positive	100% (Voice)					100% (Voice)	very positive	very positive	very positive	very positive	extremely important	extremely important	extremely important	extremely important
Dagbani	2022-01-04	10:46:54	620.92	100% (Voice)	Will Participate	between 18 and 35	Male	Yes	Yes											extremely unlikely	unlikely		100% (Voice)				unlikely	extremely unsafe	extremely uneffective	very difficult		very unclear		100% (Voice)	very negative	100% (Voice)	100% (Voice)					very negative	very negative	somewhat negative	very negative	not important	not important	not important	not important
Twi	2022-01-04	10:54:24	1038.36	100% (Voice)	Will Participate	between 18 and 35	Male	Yes	Yes											likely	extremely likely					100% (Voice)	likely	extremely safe	somewhat effective	easy		very clear		100% (Voice)	somewhat positive	100% (Voice)				100% (Voice)		somewhat positive	somewhat positive	very positive	somewhat positive	extremely important	moderately important	moderately important	moderately important
Twi	2022-01-04	11:48:54	1037.38	100% (Voice)	Will Participate	between 18 and 35	Male	Yes	Yes											extremely likely	extremely likely					100% (Voice)	extremely likely	extremely safe	extremely effective	very easy		very clear		100% (Voice)	very positive	100% (Voice)					100% (Voice)	very positive	very positive	very positive	very positive	extremely important	extremely important	extremely important	extremely important
English	2022-01-04	10:46:40	479.58	100% (Voice)	Will Participate	between 18 and 35	Male	No	No	100% (Voice)	Yes	likely	extremely likely					100% (Voice)	likely	not sure	extremely likely					100% (Voice)	not sure	extremely safe	extremely effective		easy		very clear	100% (Voice)	somewhat positive	100% (Voice)				100% (Voice)		somewhat positive	very positive	very positive	very positive	extremely important	extremely important	extremely important	extremely important
Twi	2022-01-04	10:39:55	1018.24	100% (Voice)	Will Participate	between 36 and 60	Male	Yes	Yes											likely	extremely likely					100% (Voice)	likely	somewhat safe	extremely effective	easy		very clear		100% (Voice)	somewhat positive	100% (Voice)				100% (Voice)		very positive	somewhat positive	very positive	somewhat positive	extremely important	moderately important	moderately important	extremely important
Twi	2022-01-04	18:18:28	38.86	46.9136% (Voice)
Twi	2022-01-04	12:14:23	43.4	53.0864% (Voice)
Twi	2022-01-04	12:11:54	37.9	45.679% (Voice)
Twi	2022-01-04	12:08:45	35.16	43.2099% (Voice)
Twi	2022-01-04	12:07:50	36.06	44.4444% (Voice)
Twi	2022-01-04	11:57:54	42.24	51.8519% (Voice)
Twi	2022-01-04	11:56:47	35.68	43.2099% (Voice)
Twi	2022-01-04	11:55:15	35.62	43.2099% (Voice)
Twi	2022-01-04	11:54:27	29.26	35.8025% (Voice)
Twi	2022-01-04	10:44:59	503.6	100% (Voice)	Will Participate	below 18
Twi	2022-01-04	16:04:46	1103.12	100% (Voice)	Will Participate	between 18 and 35	Male	Yes	Yes											likely	likely				100% (Voice)		likely	somewhat safe	extremely effective	very easy		very clear		100% (Voice)	very positive	100% (Voice)					100% (Voice)	very positive	very positive	very positive	very positive	extremely important	extremely important	extremely important	extremely important
Twi	2022-01-04	15:55:53	414.32	100% (Voice)	Will Participate	between 18 and 35	Male	Yes	Yes											likely	likely				100% (Voice)		likely	somewhat safe	extremely effective	easy		very clear		100% (Voice)	very positive	100% (Voice)					100% (Voice)	very positive
Twi	2022-01-04	15:55:30	7.02	7.40741% (Voice)
Twi	2022-01-04	15:46:21	529.52	100% (Voice)	Will Participate	below 18
Twi	2022-01-04	15:36:27	500.48	100% (Voice)	Will Participate	below 18
Twi	2022-01-04	10:43:10	776.02	100% (Voice)	Will Participate	below 18
Twi	2022-01-04	10:36:28	845.54	100% (Voice)	Will Participate	between 18 and 35	Male	No	No	100% (Voice)	Yes	extremely unlikely	unlikely		100% (Voice)				unlikely	unlikely	unlikely		100% (Voice)				unlikely	somewhat unsafe	somewhat uneffective		not sure		unclear	100% (Voice)	very negative	100% (Voice)	100% (Voice)					somewhat negative	very negative	somewhat negative	somewhat negative	low importance	low importance	not important	low importance
Twi	2022-01-04	10:50:36	730.44	100% (Voice)	Will Participate	between 18 and 35	Male	No	No	100% (Voice)	No	unlikely	unlikely		100% (Voice)				unlikely	unlikely	unlikely		100% (Voice)				unlikely	somewhat unsafe	somewhat uneffective		difficult		unclear	100% (Voice)	somewhat negative	100% (Voice)		100% (Voice)				somewhat negative	somewhat negative	somewhat negative	somewhat positive	low importance	low importance	low importance	low importance
Dagbani	2022-01-04	10:50:13	523.38	100% (Voice)	Will Participate	below 18
Dagbani	2022-01-04	10:39:17	437.82	100% (Voice)	Will Participate	below 18
English	2022-01-04	10:58:57	873.94	100% (Voice)	Will Participate	between 18 and 35	Male	No	Yes											unlikely	extremely unlikely	100% (Voice)					extremely unlikely	somewhat unsafe	extremely uneffective	difficult		very unclear		100% (Voice)	neutral	100% (Voice)			100% (Voice)			neutral	neutral	neutral	somewhat positive	not sure	moderately important	moderately important	not sure
Twi	2022-01-04	11:04:36	644.02	100% (Voice)	Will Participate	between 18 and 35	Female	No	No	100% (Voice)	No	unlikely	unlikely		100% (Voice)				unlikely	unlikely	unlikely		100% (Voice)				likely	somewhat unsafe	somewhat uneffective		difficult		unclear	100% (Voice)	somewhat negative	100% (Voice)		100% (Voice)				somewhat negative	somewhat negative	somewhat negative	somewhat positive	low importance	low importance	low importance	low importance
English	2022-01-04	18:23:57	1429.64	100% (Voice)	Will Participate	above 60	Male	No	Yes											extremely unlikely	unlikely		100% (Voice)				extremely likely	not sure	somewhat effective	difficult		clear		100% (Voice)	very negative	100% (Voice)	100% (Voice)					neutral	somewhat positive	somewhat negative	somewhat positive	extremely important	extremely important	not sure	moderately important
English	2022-01-04	18:06:11	352.88	100% (Voice)	Will Participate	below 18
Dagbani	2022-01-04	14:27:07	876.82	100% (Voice)	Will Participate	between 18 and 35	Female	Yes	Yes											extremely likely	likely				100% (Voice)		likely	somewhat safe	extremely effective	easy		very clear		100% (Voice)	somewhat positive	100% (Voice)				100% (Voice)		very positive	very positive	very positive	very positive	extremely important	extremely important	extremely important	extremely important
Twi	2022-01-04	11:04:26	1262.82	100% (Voice)	Will Participate	between 18 and 35	Male	Yes	Yes											extremely likely	extremely likely					100% (Voice)	extremely likely	somewhat safe	extremely effective	very easy		very clear		100% (Voice)	very positive	100% (Voice)					100% (Voice)	very positive	very positive	very positive	very positive	extremely important	extremely important	extremely important	extremely important
Twi	2022-01-04	10:48:04	910.16	100% (Voice)	Will Participate	between 18 and 35	Male	Yes	Yes											likely	extremely likely					100% (Voice)	extremely likely	extremely safe	extremely effective	very easy		very clear		100% (Voice)	very positive	100% (Voice)					100% (Voice)	very positive	very positive	very positive	very positive	extremely important	extremely important	extremely important	extremely important
Twi	2022-01-04	10:46:39	1235.36	100% (Voice)	Will Participate	between 18 and 35	Female	No	Yes											extremely likely	extremely likely					100% (Voice)	likely	extremely safe	extremely effective	easy		clear		100% (Voice)	very positive	100% (Voice)					100% (Voice)	very positive	very positive	very positive	very positive	extremely important	extremely important	extremely important	extremely important
Dagbani	2022-01-04	20:32:18	934.52	100% (Voice)	Will Participate	between 18 and 35	Male	Yes	Yes											extremely likely	extremely likely					100% (Voice)	extremely likely	somewhat safe	somewhat effective	very easy		very clear		100% (Voice)	very positive	100% (Voice)					100% (Voice)	very positive	very positive	very positive	very positive	extremely important	extremely important	extremely important	extremely important
English	2022-01-04	10:35:39	580.98	100% (Voice)	Will Participate	between 18 and 35	Male	Yes	No	100% (Voice)	Yes	extremely likely	extremely likely					100% (Voice)	extremely likely	extremely likely	extremely likely					100% (Voice)	extremely likely	somewhat safe	somewhat effective		very easy		very clear	100% (Voice)	very positive	100% (Voice)					100% (Voice)	very positive	very positive	very positive	very positive	extremely important	extremely important	extremely important	extremely important
Dagbani	2022-01-04	10:26:53	712.6	100% (Voice)	Will Participate	between 18 and 35	Male	Yes	Yes											extremely unlikely	extremely unlikely	100% (Voice)					unlikely	extremely unsafe	extremely uneffective	very difficult		unclear		100% (Voice)	very negative	100% (Voice)	100% (Voice)					very negative	very negative	very negative	very negative	low importance	not important	not important	not important
Twi	2022-01-04	10:28:05	1172.3	100% (Voice)	Will Participate	between 36 and 60	Male	Yes	Yes											extremely likely	unlikely		100% (Voice)				extremely likely	somewhat safe	extremely effective	very easy		very clear		100% (Voice)	very positive	100% (Voice)					100% (Voice)	very positive	very positive	very positive	very positive	extremely important	extremely important	extremely important	extremely important
Twi	2022-01-04	10:32:19	716.88	100% (Voice)	Will Participate	between 18 and 35	Female	No	No	100% (Voice)	No	extremely unlikely	extremely unlikely	100% (Voice)					unlikely	unlikely	extremely unlikely	100% (Voice)					unlikely	somewhat unsafe	somewhat uneffective		difficult		unclear	100% (Voice)	somewhat negative	100% (Voice)		100% (Voice)				somewhat negative	somewhat negative	somewhat negative	somewhat positive	low importance	low importance	low importance	low importance
Twi	2022-01-04	10:30:05	126.88	100% (Voice)	Will Participate	below 18
English	2022-01-04	10:19:00	375.9	100% (Voice)	Will Participate	between 18 and 35	Female	Yes	Yes											likely	extremely likely					100% (Voice)	likely	somewhat safe	somewhat effective	easy		clear		100% (Voice)	very positive	100% (Voice)					100% (Voice)	very positive	somewhat positive	very positive	somewhat positive	extremely important	extremely important	moderately important	extremely important
English	2022-01-05	08:29:55	1087.06	100% (Voice)	Will Participate	between 18 and 35	Female	Yes	Yes											unlikely	not sure			100% (Voice)			likely	extremely safe	extremely effective	easy		clear		100% (Voice)	very positive	100% (Voice)					100% (Voice)	somewhat negative	neutral	somewhat positive	very positive	not important	extremely important	not sure	moderately important
Dagbani	2022-01-04	10:19:10	1849.2	100% (Voice)	Will Participate	below 18
Ga	2022-01-04	10:38:17	1063.38	100% (Voice)	Will Participate	above 60	Female	Yes	Yes											likely	extremely unlikely	100% (Voice)					extremely likely	extremely safe	extremely effective	very easy		very clear		100% (Voice)	very positive	100% (Voice)					100% (Voice)	very positive	very positive	very positive	very positive	extremely important	extremely important	extremely important	extremely important
Ewe	2022-01-04	10:14:16	689.94	100% (Voice)	Will Participate	between 18 and 35	Male	Yes	Yes											extremely likely	extremely likely					100% (Voice)	extremely likely	somewhat safe	somewhat effective	very easy		very clear		100% (Voice)	very positive	100% (Voice)					100% (Voice)	very positive	very positive	very positive	very positive	extremely important	extremely important	extremely important	extremely important
Dagbani	2022-01-04	14:10:06	1348.06	100% (Voice)	Will Participate	above 60	Female	No	Yes											extremely likely	unlikely		100% (Voice)				extremely unlikely	extremely safe	extremely uneffective	difficult		not sure		100% (Voice)	neutral	100% (Voice)			100% (Voice)			somewhat positive	somewhat negative	very positive	somewhat positive	not important	extremely important	not sure	low importance
Dagbani	2022-01-04	10:56:17	510.68	100% (Voice)	Will Participate	between 18 and 35	Male	Yes	Yes											likely	extremely likely					100% (Voice)	likely	extremely unsafe	somewhat uneffective	very difficult		very unclear		100% (Voice)	somewhat negative	100% (Voice)		100% (Voice)				very positive	somewhat negative	very negative	somewhat negative	not sure	moderately important	extremely important	not important
Twi	2022-01-04	10:59:02	988.04	100% (Voice)	Will Participate	between 18 and 35	Male	No	No	100% (Voice)	No	unlikely	unlikely		100% (Voice)				unlikely	unlikely	unlikely		100% (Voice)				unlikely	somewhat unsafe	somewhat uneffective		difficult		clear	100% (Voice)	somewhat positive	100% (Voice)				100% (Voice)		somewhat positive	very positive	neutral	somewhat positive	extremely important	moderately important	moderately important	extremely important
Twi	2022-01-04	12:53:59	977.6	100% (Voice)	Will Participate	between 18 and 35	Male	Yes	Yes											unlikely	extremely unlikely	100% (Voice)					extremely unlikely	extremely unsafe	extremely effective	easy		clear		100% (Voice)	very positive	100% (Voice)					100% (Voice)	very positive	very positive	very positive	very positive	extremely important	extremely important	extremely important	extremely important
Dagbani	2022-01-04	10:11:38	833.86	100% (Voice)	Will Participate	between 18 and 35	Male	Yes	Yes											extremely likely	extremely likely					100% (Voice)	extremely likely	somewhat safe	somewhat effective	very easy		very clear		100% (Voice)	very positive	100% (Voice)					100% (Voice)	very positive	very positive	very positive	very positive	extremely important	extremely important	extremely important	extremely important
Twi	2022-01-04	10:09:39	1524.06	100% (Voice)	Will Participate	between 36 and 60	Female	Yes	Yes											extremely likely	unlikely		100% (Voice)				likely	extremely safe	extremely effective	easy		clear		100% (Voice)	very positive	100% (Voice)					100% (Voice)	very positive	very positive	neutral	very positive	extremely important	extremely important	extremely important	extremely important
Twi	2022-01-04	11:49:51	621.18	100% (Voice)	Will Participate	between 18 and 35	Female	No	No	100% (Voice)	No	unlikely	extremely unlikely	100% (Voice)					unlikely	unlikely	likely				100% (Voice)		likely	somewhat unsafe	somewhat uneffective		difficult		unclear	100% (Voice)	somewhat negative	100% (Voice)		100% (Voice)				somewhat negative	somewhat negative	somewhat negative	somewhat positive	low importance	low importance	low importance	low importance
Twi	2022-01-04	10:18:12	754.06	100% (Voice)	Will Participate	between 18 and 35	Male	Yes	Yes											extremely likely	extremely likely					100% (Voice)	extremely likely	somewhat safe	extremely effective	very easy		very clear		100% (Voice)	very positive	100% (Voice)					100% (Voice)	very positive	very positive	very positive	very positive	extremely important	extremely important	extremely important	extremely important
Dagbani	2022-01-05	08:35:33	981.2	100% (Voice)	Will Participate	between 18 and 35	Male	Yes	Yes											extremely likely	extremely likely					100% (Voice)	extremely likely	somewhat safe	somewhat effective	very easy		very clear		100% (Voice)	very positive	100% (Voice)					100% (Voice)	very positive	very positive	very positive	very positive	extremely important	extremely important	extremely important	extremely important
Dagbani	2022-01-04	10:22:45	438.341	100% (Voice)	Will Participate	below 18
Dagbani	2022-01-04	10:21:11	75.88	65.5172% (Voice)
Dagbani	2022-01-04	10:10:57	168.54	100% (Voice)
Twi	2022-01-04	10:13:04	892.2	100% (Voice)	Will Participate	between 18 and 35	Male	Yes	Yes											likely	likely				100% (Voice)		likely	somewhat unsafe	extremely effective	very difficult		very unclear		100% (Voice)	somewhat positive	100% (Voice)				100% (Voice)		somewhat negative	somewhat positive	somewhat positive	somewhat positive	moderately important	moderately important	moderately important	moderately important
English	2022-01-04	10:13:46	473.14	100% (Voice)	Will Participate	between 18 and 35	Male	Yes	Yes											extremely likely	extremely likely					100% (Voice)	extremely likely	somewhat safe	somewhat effective	very easy		very clear		100% (Voice)	very positive	100% (Voice)					100% (Voice)	very positive	very positive	very positive	very positive	extremely important	extremely important	extremely important	extremely important
English	2022-01-04	10:06:28	408.16	100% (Voice)	Will Participate	between 18 and 35	Male	Yes	Yes											extremely likely	extremely likely					100% (Voice)	extremely likely	somewhat safe	somewhat effective	very easy		very clear		100% (Voice)	very positive	100% (Voice)					100% (Voice)	very positive	somewhat positive	very positive	very positive	extremely important	extremely important	extremely important	extremely important
English	2022-01-04	10:08:43	840.2	100% (Voice)	Will Participate	between 18 and 35	Female	No	No	100% (Voice)	No	unlikely	unlikely		100% (Voice)				unlikely	unlikely	extremely unlikely	100% (Voice)					extremely unlikely	extremely unsafe	somewhat uneffective		very difficult		very unclear	100% (Voice)	somewhat negative	100% (Voice)		100% (Voice)				very negative	somewhat negative	very negative	somewhat negative	low importance	low importance	low importance	not important
Twi	2022-01-04	09:59:41	684.14	100% (Voice)	Will Participate	between 18 and 35	Female	No	No	100% (Voice)	No	unlikely	unlikely		100% (Voice)				unlikely	unlikely	unlikely		100% (Voice)				extremely unlikely	extremely unsafe	extremely uneffective		very difficult		very unclear	100% (Voice)	somewhat negative	100% (Voice)		100% (Voice)				somewhat negative	somewhat negative	somewhat negative	somewhat positive	low importance	low importance	low importance	low importance
Twi	2022-01-04	10:17:23	692.5	100% (Voice)	Will Participate	between 18 and 35	Female	No	No	100% (Voice)	No	unlikely	extremely unlikely	100% (Voice)					extremely unlikely	unlikely	likely				100% (Voice)		likely	somewhat unsafe	somewhat uneffective		difficult		very clear	100% (Voice)	somewhat negative	100% (Voice)		100% (Voice)				somewhat negative	somewhat negative	somewhat negative	somewhat positive	low importance	low importance	low importance	low importance
Twi	2022-01-04	10:10:41	162.24	100% (Voice)
Dagbani	2022-01-04	09:59:33	657.5	100% (Voice)	Will Participate	between 18 and 35	Female	Yes	Yes											extremely likely	extremely likely					100% (Voice)	extremely likely	somewhat safe	somewhat effective	very easy		very clear		100% (Voice)	very positive	100% (Voice)					100% (Voice)	very positive	very positive	very positive	very positive	extremely important	extremely important	extremely important	extremely important
Dagbani	2022-01-04	09:56:49	668.2	100% (Voice)	Will Participate	between 18 and 35	Male	Yes	Yes											extremely unlikely	unlikely		100% (Voice)				extremely unlikely	extremely unsafe	extremely uneffective	difficult		unclear		100% (Voice)	very negative	100% (Voice)	100% (Voice)					very negative	very negative	very negative	very negative	low importance	low importance	not important	not important
Twi	2022-01-04	10:04:00	1229.28	100% (Voice)	Will Participate	between 18 and 35	Male	Yes	Yes											extremely likely	extremely likely					100% (Voice)	extremely likely	extremely safe	extremely effective	very easy		very clear		100% (Voice)	very positive	100% (Voice)					100% (Voice)	very positive	somewhat positive	somewhat positive	very positive	moderately important	extremely important	moderately important	extremely important
Twi	2022-01-04	10:14:49	1312.24	100% (Voice)	Will Participate	between 18 and 35	Male	Yes	Yes											extremely likely	likely				100% (Voice)		likely	somewhat safe	extremely effective	easy		clear		100% (Voice)	very positive	100% (Voice)					100% (Voice)	somewhat positive	very positive	very positive	neutral	extremely important	extremely important	extremely important	not sure
English	2022-01-04	11:26:23	688.76	100% (Voice)	Will Participate	between 18 and 35	Female	No	No	100% (Voice)	No	unlikely	unlikely		100% (Voice)				unlikely	unlikely	likely				100% (Voice)		likely	somewhat unsafe	somewhat uneffective		difficult		unclear	100% (Voice)	somewhat negative	100% (Voice)		100% (Voice)				somewhat negative	somewhat negative	somewhat negative	somewhat positive	low importance	low importance	low importance	low importance
English	2022-01-04	10:17:43	555.46	100% (Voice)	Will Participate	between 18 and 35	Female	No	No	100% (Voice)	No	likely	extremely unlikely	100% (Voice)					extremely unlikely	unlikely	unlikely		100% (Voice)				unlikely	somewhat unsafe	extremely effective		difficult		very unclear	100% (Voice)	somewhat negative	100% (Voice)		100% (Voice)				somewhat negative	somewhat negative	somewhat negative	somewhat negative	not important	moderately important	not important	low importance
Twi	2022-01-04	09:52:12	859.14	100% (Voice)	Will Participate	between 18 and 35	Female	Yes	Yes											extremely likely	extremely likely					100% (Voice)	extremely likely	somewhat safe	somewhat effective	very easy		clear		100% (Voice)	somewhat positive	100% (Voice)				100% (Voice)		very positive	somewhat positive	very positive	very positive	extremely important	extremely important	extremely important	moderately important
Twi	2022-01-04	09:55:58	427.62	100% (Voice)	Will Participate	between 18 and 35	Female	Yes	Yes											likely	likely				100% (Voice)		likely	extremely safe	extremely effective	easy		clear		100% (Voice)	somewhat positive	100% (Voice)				100% (Voice)		somewhat positive	somewhat negative	very negative	very negative	not important	not important	not important	not important
Twi	2022-01-04	10:16:11	1107.7	100% (Voice)	Will Participate	between 36 and 60	Female	Yes	Yes											extremely likely	likely				100% (Voice)		likely	extremely unsafe	extremely effective	very difficult		not sure		100% (Voice)	neutral	100% (Voice)			100% (Voice)			neutral	neutral	somewhat positive	neutral	not sure	extremely important	not sure	moderately important
Twi	2022-01-04	09:49:19	962.24	100% (Voice)	Will Participate	between 18 and 35	Female	Yes	Yes											not sure	not sure			100% (Voice)			not sure	extremely safe	not sure	not sure		not sure		100% (Voice)	somewhat negative	100% (Voice)		100% (Voice)				somewhat positive	neutral	neutral	neutral	not sure	not sure	not sure	moderately important
English	2022-01-04	09:48:19	1181.58	100% (Voice)	Will Participate	between 18 and 35	Female	No	No	100% (Voice)	No	extremely likely	extremely likely					100% (Voice)	extremely likely	extremely likely	extremely likely					100% (Voice)	extremely likely	somewhat safe	somewhat effective		very easy		very clear	100% (Voice)	very negative	100% (Voice)	100% (Voice)					very positive	very positive	very positive	very positive	extremely important	extremely important	extremely important	extremely important
English	2022-01-04	10:01:06	1533.54	100% (Voice)	Will Participate	between 36 and 60	Female	Not Sure	Yes											extremely unlikely	extremely unlikely	100% (Voice)					extremely likely	somewhat safe	somewhat effective	very easy		very clear		100% (Voice)	very positive	100% (Voice)					100% (Voice)	very positive	very positive	very positive	very positive	extremely important	extremely important	extremely important	extremely important
English	2022-01-04	09:48:52	648.02	100% (Voice)	Will Participate	between 36 and 60	Female	Yes	Yes											likely	extremely unlikely	100% (Voice)					likely	extremely unsafe	not sure	very difficult		very unclear		100% (Voice)	very negative	100% (Voice)	100% (Voice)					neutral	very positive	very positive	very positive	extremely important	extremely important	extremely important	extremely important
Twi	2022-01-04	09:52:19	930.52	100% (Voice)	Will Participate	between 36 and 60	Female	Yes	Yes											not sure	not sure			100% (Voice)			likely	extremely safe	extremely effective	easy		clear		100% (Voice)	somewhat positive	100% (Voice)				100% (Voice)		very positive	very positive	very positive	very positive	extremely important	low importance	extremely important	extremely important
Twi	2022-01-04	12:47:55	582.8	100% (Voice)	Will Participate	between 18 and 35	Male	Yes	Yes											likely	likely				100% (Voice)		likely	extremely safe	extremely effective	easy		clear		100% (Voice)	very positive	100% (Voice)					100% (Voice)	very positive	very positive	very positive	very positive	extremely important	extremely important	extremely important	extremely important
Twi	2022-01-04	09:40:33	832.76	100% (Voice)	Will Participate	between 18 and 35	Male	No	No	100% (Voice)	No	unlikely	extremely unlikely	100% (Voice)					extremely unlikely	extremely unlikely	likely				100% (Voice)		likely	somewhat unsafe	somewhat uneffective		very difficult		unclear	100% (Voice)	somewhat negative	100% (Voice)		100% (Voice)				somewhat negative	somewhat negative	somewhat negative	somewhat positive	low importance	low importance	low importance	low importance
Twi	2022-01-04	09:50:34	1978.28	100% (Voice)	Will Participate	between 18 and 35	Male	Yes	Yes											extremely likely	likely				100% (Voice)		extremely likely	extremely safe	extremely effective	very easy		very clear		100% (Voice)	very positive	100% (Voice)					100% (Voice)	very positive	very positive	very positive	very positive	extremely important	extremely important	moderately important	extremely important
Twi	2022-01-04	09:40:48	668.8	100% (Voice)	Will Participate	between 18 and 35	Male	Yes	Yes											extremely likely	extremely likely					100% (Voice)	extremely likely	somewhat safe	somewhat effective	very easy		very clear		100% (Voice)	very positive	100% (Voice)					100% (Voice)	very positive	very positive	very positive	very positive	extremely important	extremely important	extremely important	extremely important
Twi	2022-01-04	12:07:49	1482.32	100% (Voice)	Will Participate	between 18 and 35	Female	No	Yes											extremely likely	likely				100% (Voice)		likely	somewhat safe	extremely effective	easy		clear		100% (Voice)	very positive	100% (Voice)					100% (Voice)	very positive	very positive	very positive	somewhat positive	extremely important	moderately important	extremely important	moderately important
Twi	2022-01-04	10:06:49	6974.58	100% (Voice)	Will Participate	below 18
Twi	2022-01-04	09:48:39	1067.82	100% (Voice)	Will Participate	below 18
Twi	2022-01-04	13:18:08	83.5	79.0123% (Voice)
Twi	2022-01-04	18:04:48	961.82	100% (Voice)	Will Participate	between 18 and 35	Male	Yes	Yes											likely	likely				100% (Voice)		likely	extremely safe	extremely effective	easy		clear		100% (Voice)	somewhat positive	100% (Voice)				100% (Voice)		somewhat positive	somewhat positive	somewhat positive	somewhat positive	extremely important	moderately important	moderately important	moderately important
Twi	2022-01-04	17:58:48	141.32	100% (Voice)	Will Participate	between 18 and 35	Male	Yes
Twi	2022-01-05	08:03:22	342.66	100% (Voice)	Will Participate	between 18 and 35	Female	No	No	100% (Voice)	No	extremely unlikely	extremely unlikely	100% (Voice)					unlikely	unlikely	extremely unlikely	100% (Voice)
Dagbani	2022-01-04	16:35:38	1951.22	100% (Voice)	Will Participate	below 18
Dagbani	2022-01-04	15:28:46	484.38	100% (Voice)	Will Participate	below 18
Dagbani	2022-01-04	09:32:55	522.62	100% (Voice)	Will Participate	below 18
Twi	2022-01-04	09:29:31	473.9	100% (Voice)	Will Participate	between 18 and 35	Female	Yes	Yes											likely	likely				100% (Voice)		likely	extremely safe	extremely effective	easy		clear		100% (Voice)	somewhat positive	100% (Voice)				100% (Voice)		somewhat positive	somewhat negative	very negative	very negative	not important	not important	not important	not important
Twi	2022-01-04	09:26:55	120.52	100% (Voice)	Will Participate	below 18
English	2022-01-04	09:26:05	586.64	100% (Voice)	Will Participate	between 18 and 35	Male	Yes	Yes											extremely likely	extremely likely					100% (Voice)	extremely likely	somewhat safe	somewhat effective	very easy		very clear		100% (Voice)	very positive	100% (Voice)					100% (Voice)	very positive	very positive	very positive	very positive	extremely important	extremely important	extremely important	extremely important
Dagbani	2022-01-04	09:28:53	1085.5	100% (Voice)	Will Participate	between 18 and 35	Male	No	No	100% (Voice)	No	unlikely	extremely likely					100% (Voice)	extremely likely	extremely likely	extremely likely					100% (Voice)	extremely likely	somewhat safe	somewhat effective		very easy		very clear	100% (Voice)	very positive	100% (Voice)					100% (Voice)	very positive	very positive	very positive	very positive	low importance	extremely important	extremely important	extremely important
Twi	2022-01-04	09:14:37	757.98	100% (Voice)	Will Participate	between 18 and 35	Female	No	No	100% (Voice)	No	extremely unlikely	extremely unlikely	100% (Voice)					extremely unlikely	unlikely	likely				100% (Voice)		likely	somewhat unsafe	somewhat uneffective		difficult		unclear	100% (Voice)	somewhat negative	100% (Voice)		100% (Voice)				somewhat negative	somewhat negative	somewhat negative	somewhat positive	low importance	low importance	low importance	low importance
Twi	2022-01-04	11:27:57	1070.54	100% (Voice)	Will Participate	between 18 and 35	Male	Yes	Yes											extremely likely	extremely likely					100% (Voice)	extremely likely	extremely safe	extremely effective	very easy		very clear		100% (Voice)	very positive	100% (Voice)					100% (Voice)	very positive	very positive	very positive	very positive	extremely important	extremely important	extremely important	extremely important
Twi	2022-01-04	12:28:09	945.36	100% (Voice)	Will Participate	between 18 and 35	Male	Yes	Yes											likely	likely				100% (Voice)		likely	extremely safe	somewhat effective	easy		clear		100% (Voice)	somewhat positive	100% (Voice)				100% (Voice)		very positive	very positive	very positive	very positive	extremely important	extremely important	extremely important	extremely important
Twi	2022-01-04	09:21:45	891.26	100% (Voice)	Will Participate	between 18 and 35	Male	No	No	100% (Voice)	No	unlikely	unlikely		100% (Voice)				unlikely	unlikely	unlikely		100% (Voice)				unlikely	extremely safe	somewhat uneffective		very difficult		unclear	100% (Voice)	somewhat negative	100% (Voice)		100% (Voice)				somewhat negative	somewhat negative	somewhat negative	somewhat positive	low importance	low importance	not important	low importance
Twi	2022-01-04	09:18:21	196.24	100% (Voice)	Will Participate	below 18
Twi	2022-01-04	09:15:23	160.021	100% (Voice)
Dagbani	2022-01-04	19:26:39	599.56	100% (Voice)	Will Participate	between 18 and 35	Male	Yes	Yes											extremely likely	extremely likely					100% (Voice)	extremely likely	somewhat safe	somewhat effective	very easy		very clear		100% (Voice)	very positive	100% (Voice)					100% (Voice)	very positive	very positive	very positive	very positive	extremely important	extremely important	extremely important	extremely important
Dagbani	2022-01-04	11:29:56	226.58	100% (Voice)	Will Participate	below 18
English	2022-01-04	09:15:21	1125.26	100% (Voice)	Will Participate	between 36 and 60	Male	Yes	No	100% (Voice)	Yes	extremely unlikely	likely				100% (Voice)		extremely unlikely	unlikely	extremely unlikely	100% (Voice)					unlikely	somewhat unsafe	extremely uneffective		easy		very clear	100% (Voice)	very negative	100% (Voice)	100% (Voice)					somewhat positive	very negative	somewhat negative	somewhat negative	moderately important	extremely important	not important	not important
Twi	2022-01-04	15:04:23	257.14	100% (Voice)	Will Participate	above 60	Male	Yes	Yes											extremely unlikely	likely				100% (Voice)		unlikely	somewhat unsafe
Twi	2022-01-04	14:50:32	425.7	100% (Voice)	Will Participate	below 18
Twi	2022-01-04	12:22:33	191.86	100% (Voice)	Will Participate	between 36 and 60	Male
Twi	2022-01-04	11:54:39	1447.34	100% (Voice)	Will Participate	below 18
Twi	2022-01-04	11:42:04	548.08	100% (Voice)	Will Participate	below 18
Twi	2022-01-04	11:36:06	246.9	100% (Voice)	Will Participate	below 18
Twi	2022-01-04	10:56:06	1066.22	100% (Voice)	Will Participate	below 18
Twi	2022-01-04	10:41:23	784.18	100% (Voice)	Will Participate	below 18
Twi	2022-01-04	10:09:43	528.28	100% (Voice)	Will Participate	below 18
English	2022-01-04	09:08:51	687.52	100% (Voice)	Will Participate	between 18 and 35	Male	Yes	Yes											extremely likely	extremely likely					100% (Voice)	extremely likely	somewhat safe	somewhat effective	not sure		very clear		100% (Voice)	somewhat positive	100% (Voice)				100% (Voice)		very positive	very positive	very positive	very positive	extremely important	extremely important	moderately important	extremely important
Ewe	2022-01-04	09:20:45	1678.66	100% (Voice)	Will Participate	between 18 and 35	Male	Yes	Yes											extremely likely	extremely likely					100% (Voice)	extremely likely	somewhat safe	somewhat effective	very easy		very clear		100% (Voice)	very positive	100% (Voice)					100% (Voice)	very positive	very positive	very positive	very positive	extremely important	extremely important	extremely important	extremely important
Dagbani	2022-01-04	09:08:44	672.94	100% (Voice)	Will Participate	between 18 and 35	Male	Yes	Yes											extremely unlikely	extremely unlikely	100% (Voice)					unlikely	extremely unsafe	extremely uneffective	very difficult		very unclear		100% (Voice)	very negative	100% (Voice)	100% (Voice)					somewhat negative	very negative	somewhat negative	very negative	low importance	low importance	not important	not important
Twi	2022-01-04	09:09:09	1081	100% (Voice)	Will Participate	between 18 and 35	Male	Yes	Yes											extremely unlikely	likely				100% (Voice)		likely	extremely safe	extremely effective	easy		clear		100% (Voice)	very positive	100% (Voice)					100% (Voice)	very positive	somewhat positive	very positive	very positive	extremely important	moderately important	moderately important	moderately important
Dagbani	2022-01-04	19:12:00	495.4	100% (Voice)	Will Participate	between 18 and 35	Male	Yes	Yes											extremely likely	extremely likely					100% (Voice)	extremely likely	somewhat safe	somewhat effective	very easy		very clear		100% (Voice)	very positive	100% (Voice)					100% (Voice)	very positive	very positive	very positive	very positive	extremely important	extremely important	extremely important	extremely important
Dagbani	2022-01-04	11:10:02	492.44	100% (Voice)	Will Participate	between 18 and 35	Male	Yes	Yes											extremely likely	extremely likely					100% (Voice)	extremely likely	somewhat safe	somewhat effective	very easy		very clear		100% (Voice)	very positive	100% (Voice)					100% (Voice)	very positive	very positive	very positive	very positive	extremely important	extremely important	extremely important	extremely important
Dagbani	2022-01-04	11:01:12	122.04	100% (Voice)	Will Participate	below 18
Dagbani	2022-01-04	09:36:42	1460.62	100% (Voice)	Will Participate	below 18
Dagbani	2022-01-04	12:31:30	922.28	100% (Voice)	Will Participate	between 18 and 35	Male	Yes	Yes											extremely unlikely	extremely likely					100% (Voice)	extremely likely	somewhat safe	somewhat effective	very easy		very clear		100% (Voice)	very positive	100% (Voice)					100% (Voice)	very positive	very positive	very positive	very positive	extremely important	extremely important	extremely important	extremely important
Dagbani	2022-01-04	12:27:53	51.38	58.6207% (Voice)
Dagbani	2022-01-04	12:22:39	278.28	100% (Voice)	Will Participate	below 18
Twi	2022-01-04	09:30:29	1085.7	100% (Voice)	Will Participate	between 18 and 35	Male	Yes	Yes											extremely unlikely	extremely likely					100% (Voice)	likely	extremely safe	extremely effective	very easy		very clear		100% (Voice)	very positive	100% (Voice)					100% (Voice)	very positive	somewhat positive	very positive	very positive	extremely important	extremely important	extremely important	extremely important
Dagbani	2022-01-04	18:29:33	936.519	100% (Voice)	Will Participate	between 18 and 35	Male	Yes	Yes											extremely likely	likely				100% (Voice)		extremely likely	somewhat safe	extremely effective	difficult		very clear		100% (Voice)	somewhat positive	100% (Voice)				100% (Voice)		very positive	very positive	very positive	somewhat positive	extremely important	moderately important	extremely important	extremely important
English	2022-01-04	08:52:34	993.68	100% (Voice)	Will Participate	between 36 and 60	Male	No	No	100% (Voice)	Yes	unlikely	not sure			100% (Voice)			unlikely	extremely unlikely	not sure			100% (Voice)			unlikely	somewhat unsafe	somewhat uneffective		difficult		very unclear	100% (Voice)	somewhat negative	100% (Voice)		100% (Voice)				very negative	somewhat negative	neutral	somewhat negative	low importance	not important	low importance	low importance
English	2022-01-04	11:13:34	937.16	100% (Voice)	Will Participate	above 60	Female	Yes	Yes											extremely likely	extremely likely					100% (Voice)	extremely likely	somewhat safe	somewhat effective	very easy		very clear		100% (Voice)	very positive	100% (Voice)					100% (Voice)	very positive	very positive	very positive	very positive	extremely important	extremely important	extremely important	extremely important
Dagbani	2022-01-04	09:57:42	708.62	100% (Voice)	Will Participate	between 18 and 35	Male	Yes	Yes											likely	extremely likely					100% (Voice)	unlikely	somewhat unsafe	somewhat effective	very easy		very clear		100% (Voice)	very positive	100% (Voice)					100% (Voice)	very positive	very positive	very positive	very positive	extremely important	extremely important	extremely important	extremely important
Dagbani	2022-01-04	09:43:22	847.98	100% (Voice)	Will Participate	below 18
Twi	2022-01-04	19:00:48	73.16	66.6667% (Voice)
Twi	2022-01-04	09:43:16	280.38	100% (Voice)	Will Participate	below 18
Dagbani	2022-01-04	08:49:39	872.98	100% (Voice)	Will Participate	between 18 and 35	Male	Yes	Yes											extremely likely	extremely likely					100% (Voice)	extremely likely	extremely safe	somewhat effective	very difficult		very clear		100% (Voice)	very positive	100% (Voice)					100% (Voice)	very positive	very positive	very positive	very positive	extremely important	extremely important	extremely important	extremely important
Dagbani	2022-01-04	08:54:53	1151.8	100% (Voice)	Will Participate	between 18 and 35	Male	No	No	100% (Voice)	No	extremely likely	extremely likely					100% (Voice)	extremely likely	extremely likely	extremely likely					100% (Voice)	extremely likely	somewhat safe	somewhat effective		very easy		very clear	100% (Voice)	very positive	100% (Voice)					100% (Voice)	very positive	very positive	very positive	very positive	extremely important	extremely important	extremely important	extremely important
English	2022-01-04	08:49:15	577.38	100% (Voice)	Will Participate	between 36 and 60	Male	Yes	Yes											unlikely	extremely unlikely	100% (Voice)					extremely unlikely	extremely safe	extremely effective	easy		clear		100% (Voice)	very negative	100% (Voice)	100% (Voice)					very negative	somewhat positive	somewhat positive	very negative	moderately important	moderately important	moderately important	moderately important
English	2022-01-04	08:46:51	772.1	100% (Voice)	Will Participate	between 18 and 35	Male	Yes	Yes											extremely likely	extremely likely					100% (Voice)	extremely likely	somewhat safe	somewhat effective	very easy		very clear		100% (Voice)	somewhat positive	100% (Voice)				100% (Voice)		very positive	somewhat negative	very positive	very positive	extremely important	extremely important	extremely important	extremely important
Twi	2022-01-04	08:46:06	523.96	100% (Voice)	Will Participate	between 18 and 35	Female	Yes	Yes											likely	likely				100% (Voice)		likely	extremely safe	extremely effective	easy		clear		100% (Voice)	somewhat positive	100% (Voice)				100% (Voice)		somewhat positive	somewhat negative	somewhat negative	somewhat positive	moderately important	moderately important	extremely important	moderately important
Twi	2022-01-04	08:39:56	152.239	100% (Voice)	Will Participate	below 18
English	2022-01-05	09:26:03	939.139	100% (Voice)	Will Participate	between 18 and 35	Male	Yes	Yes											extremely likely	extremely likely					100% (Voice)	extremely likely	somewhat safe	somewhat effective	very easy		very clear		100% (Voice)	very positive	100% (Voice)					100% (Voice)	very positive	very positive	very positive	very positive	extremely important	extremely important	extremely important	extremely important
English	2022-01-05	09:13:38	216.6	100% (Voice)	Will Participate	between 18 and 35	Male	No	Yes											extremely likely
English	2022-01-05	08:29:58	65.76	85.7143% (Voice)
English	2022-01-05	08:28:29	58.36	80.5195% (Voice)
English	2022-01-04	09:30:49	65.8	84.4156% (Voice)
English	2022-01-04	08:58:05	520.14	100% (Voice)	Will Participate	below 18
English	2022-01-04	08:48:50	653.82	100% (Voice)	Will Participate	between 18 and 35	Male	Yes	Yes											extremely unlikely	extremely unlikely	100% (Voice)					unlikely	extremely unsafe	extremely uneffective	difficult		very unclear		100% (Voice)	very negative	100% (Voice)	100% (Voice)					very negative	very negative	very negative	very negative	low importance	not important	not important	not important
Ewe	2022-01-05	06:59:11	1093.3	100% (Voice)	Will Participate	between 18 and 35	Male	Yes	Yes											likely	likely				100% (Voice)		likely	extremely safe	extremely effective	not sure		clear		100% (Voice)	very positive	100% (Voice)					100% (Voice)	very positive	very positive	very positive	very positive	extremely important	extremely important	extremely important	extremely important
English	2022-01-04	16:22:33	49.18	38.961% (Voice)
English	2022-01-04	09:18:02	98.36	100% (Voice)
English	2022-01-04	09:16:22	38.38	24.6753% (Voice)
English	2022-01-04	09:15:08	62.48	55.8442% (Voice)
Twi	2022-01-05	05:45:50	1121.76	100% (Voice)	Will Participate	between 18 and 35	Female	Yes	Yes											extremely unlikely	unlikely		100% (Voice)				likely	extremely unsafe	extremely effective	difficult		clear		100% (Voice)	somewhat positive	100% (Voice)				100% (Voice)		very positive	very positive	very positive	very positive	extremely important	extremely important	extremely important	extremely important
Twi	2022-01-04	09:20:34	1247.88	100% (Voice)	Will Participate	between 18 and 35	Female	Yes	Yes											unlikely	not sure			100% (Voice)			not sure	not sure	extremely effective	easy		clear		100% (Voice)	neutral	100% (Voice)			100% (Voice)			neutral	neutral	neutral	somewhat positive	extremely important	moderately important	not sure	moderately important
English	2022-01-04	09:52:17	1098.04	100% (Voice)	Will Participate	between 18 and 35	Female	Not Sure	Yes											extremely unlikely	unlikely		100% (Voice)				extremely unlikely	not sure	extremely uneffective	very easy		clear		100% (Voice)	somewhat negative	100% (Voice)		100% (Voice)				somewhat positive	somewhat positive	very positive	very positive	not important	not important	moderately important	extremely important
English	2022-01-04	09:47:46	234.3	100% (Voice)	Will Participate	above 60	Female	Yes	Yes
English	2022-01-04	09:46:10	27.24	33.3333% (Voice)
English	2022-01-04	09:31:39	532.04	100% (Voice)	Will Participate	below 18
English	2022-01-04	09:00:08	1760.78	100% (Voice)	Will Participate	below 18
English	2022-01-04	08:53:36	378.599	100% (Voice)	Will Participate	below 18
English	2022-01-04	08:52:24	50.76	62.963% (Voice)
English	2022-01-04	08:46:28	342.22	100% (Voice)	Will Participate	below 18
Twi	2022-01-04	17:45:19	863.799	100% (Voice)	Will Participate	between 18 and 35	Female	No	No	100% (Voice)	No	unlikely	unlikely		100% (Voice)				unlikely	unlikely	unlikely		100% (Voice)				unlikely	extremely safe	somewhat uneffective		difficult		unclear	100% (Voice)	somewhat negative	100% (Voice)		100% (Voice)				somewhat positive	somewhat negative	neutral	neutral	not important	low importance	low importance	low importance
Dagbani	2022-01-04	08:33:45	1078.2	100% (Voice)	Will Participate	between 18 and 35	Male	Yes	Yes											extremely likely	extremely likely					100% (Voice)	extremely likely	somewhat safe	somewhat effective	very easy		very clear		100% (Voice)	very positive	100% (Voice)					100% (Voice)	very positive	very positive	very positive	very positive	extremely important	extremely important	extremely important	extremely important
English	2022-01-04	08:27:51	647.52	100% (Voice)	Will Participate	between 18 and 35	Male	Yes	Yes											extremely likely	extremely likely					100% (Voice)	extremely likely	somewhat safe	somewhat effective	very easy		very clear		100% (Voice)	very positive	100% (Voice)					100% (Voice)	very positive	somewhat negative	very positive	very positive	extremely important	extremely important	extremely important	low importance
Twi	2022-01-04	08:21:33	808.28	100% (Voice)	Will Participate	between 36 and 60	Male	Yes	No	100% (Voice)	Maybe	extremely unlikely	extremely likely					100% (Voice)	extremely likely	extremely likely	extremely likely					100% (Voice)	extremely likely	somewhat safe	somewhat effective		very easy		very clear	100% (Voice)	very positive	100% (Voice)					100% (Voice)	very positive	very positive	very positive	very positive	extremely important	extremely important	extremely important	extremely important
[truncated: 2,190 more rows]
[truncated: 34 more columns]

## Sheet: COMPLETE RESPONSES
Contact Language	Call Date	Call Start Time	Duration	Intro (Message)	Consent (Multiple Choice Question)	Age (Multiple Choice Question)	Gender (Multiple Choice Question)	QA1 - Have you ever received a vaccine as a child or an adult? (Multiple Choice Question)	QA2 - Have you personally received one or more doses of the COVID-19 vaccine? (Multiple Choice Question)	QBintro (Message)	QB1Pilot - Do you plan to get the COVID-19 vaccine when it becomes available to you? (Multiple Choice Question)	QB1 - How likely are you to consider getting vaccinated once the COVID-19 vaccine becomes available? (Multiple Choice Question)	QB2 - When the COVID-19 vaccine becomes available, how likely are you to get vaccinated? (Multiple Choice Question)	QB2feedback1 (Message)	QB2feedback2 (Message)	QB2feedback3 (Message)	QB2feedback4 (Message)	QB2feedback5 (Message)	QB3 - How likely are you to get vaccinated as soon as the COVID-19 vaccine becomes available? (Multiple Choice Question)	QB4 - How likely are you to get your child under 15 years old vaccinated once the COVID-19 vaccine becomes available? (Multiple Choice Question)	QC1A - If you do not get the vaccine, how likely do you think it is that you will catch COVID-19? (Multiple Choice Question)	QC1Afeedback1 (Message)	QC1Afeedback2 (Message)	QC1Afeedback3 (Message)	QC1Afeedback4 (Message)	QC1Afeedback5 (Message)	QC1B - If you contracted COVID-19, how likely do you think it is that you would be admitted to a hospital? (Multiple Choice Question)	QC2A - How safe do you think the COVID-19 vaccine is? (Multiple Choice Question)	QC2B - How effective do you think the vaccine is in preventing you from getting COVID-19? (Multiple Choice Question)	QC3Ayes - How easy was it for you to get the vaccine? (Multiple Choice Question)	QC3Ano - How easy will it be for you to get the vaccine? (Multiple Choice Question)	QC3Byes - How clear do you think the process for getting vaccinated was? (Multiple Choice Question)	QC3Bno - How clear do you think the process for getting vaccinated will be? (Multiple Choice Question)	Enco1 (Message)	QD5A - What is your family’s attitude toward the COVID-19 vaccine? (Multiple Choice Question)	QDintro (Message)	QD5Afeedback1 (Message)	QD5Afeedback2 (Message)	QD5Afeedback3 (Message)	QD5Afeedback4 (Message)	QD5Afeedback5 (Message)	QD5B - What is your attitude toward the COVID-19 vaccine generally? (Multiple Choice Question)	QD5C - What are people in your community’s attitudes toward the COVID-19 vaccine? (Multiple Choice Question)	QD5D - What are your religious leaders’ attitudes toward the COVID-19 vaccine? (Multiple Choice Question)	QD5E - What are healthcare providers’ attitudes toward the COVID-19 vaccine? (Multiple Choice Question)	QD6A - How important does your family think it is for you to get the vaccine? (Multiple Choice Question)	QD6B - How important do you think it is to get the vaccine? (Multiple Choice Question)	QD6C - How important does your community think it is for you to get the vaccine? (Multiple Choice Question)	QD6D - How important do your religious leaders think it is for you to get the vaccine? (Multiple Choice Question)
[truncated: 1,494 more rows]
[truncated: 34 more columns]
